# Supplementary material for: Dichloridobis{N-[(dimethyl­amino)dimethyl­silyl]-2,6-dimethyl­anilido-κ2 N,N′}zirconium(IV)
Source: Acta Crystallogr Sect E Struct Rep Online. 2009 Oct 7;65(Pt 11):m1307. doi: 10.1107/S1600536809039804 (PMC2970990; doi:10.1107/S1600536809039804)
Supplement: Supplementary file 1 [file e-65-m1307-sup1.cif]

##############################################################################
###                                                                        ###
###        Electronic paper (Acta Crystallographica Section E)             ###
###                                                                        ###
##############################################################################
#                                                                            #
# This CIF contains the data in a paper accepted for publication in Acta     #
# Crystallographica Section E. It conforms to the requirements of Notes      #
# for Authors for Section E, and has been peer reviewed under the auspices   #
# of the IUCr Commission on Journals.                                        #
#                                                                            #
# Full details of the Crystallographic Information File format               #
# are given in the paper "The Crystallographic Information File (CIF):       #
# a New Standard Archive File for Crystallography" by S. R. Hall, F. H.      #
# Allen and I. D. Brown [Acta Cryst. (1991), A47, 655-685].                  #
#                                                                            #
# The current version of the core CIF dictionary is obtainable from          #
# ftp://ftp.iucr.org/pub/cif_core.dic. The current version number is 2.4.    #
#                                                                            #
# Software is freely available for graphical display of the structure(s) in  #
# this CIF.  For information consult the CIF home page http://www.iucr.org/  #
# cif/home.html                                                              #
#                                                                            #
# This file may be used for bona fide research purposes within the           #
# scientific community so long as proper attribution is given to the journal # 
# article from which it was obtained.                                        #
#                                                                            #
##############################################################################
                                             
data_I
_audit_creation_method     SHELXL-97
_chemical_name_systematic
;
Dichloridobis{<i>N</i>-[(dimethylamino)dimethylsilyl]-2,6-dimethylanilido-
\k^2^<i>N</i>,<i>N</i>'}zirconium(IV)
;
_chemical_name_common     ?
_chemical_formula_moiety     'C24 H42 Cl2 N4 Si2 Zr'
_chemical_formula_sum     'C24 H42 Cl2 N4 Si2 Zr'
_chemical_formula_iupac     '[Zr (C12 H21 N2 Si1)2 Cl2]'
_chemical_formula_weight     604.92
_chemical_melting_point     ?
_symmetry_cell_setting     Monoclinic
_symmetry_space_group_name_H-M     'C 2/c'
_symmetry_space_group_name_Hall     '-C 2yc'
loop_
    _symmetry_equiv_pos_as_xyz
    'x, y, z'
    '-x, y, -z+1/2'
    'x+1/2, y+1/2, z'
    '-x+1/2, y+1/2, -z+1/2'
    '-x, -y, -z'
    'x, -y, z-1/2'
    '-x+1/2, -y+1/2, -z'
    'x+1/2, -y+1/2, z-1/2'
_cell_length_a     16.179(2)
_cell_length_b     10.257(2)
_cell_length_c     18.779(4)
_cell_angle_alpha     90.00
_cell_angle_beta     112.234(4)
_cell_angle_gamma     90.00
_cell_volume     2884.6(9)
_cell_formula_units_Z     4
_cell_measurement_reflns_used     3803
_cell_measurement_theta_min     2.344
_cell_measurement_theta_max     27.073
_cell_measurement_temperature     203(2)
_exptl_crystal_description     Block
_exptl_crystal_colour     Colorless
_exptl_crystal_size_max     0.20
_exptl_crystal_size_mid     0.20
_exptl_crystal_size_min     0.20
_exptl_crystal_density_diffrn     1.393
_exptl_crystal_density_meas     ?
_exptl_crystal_density_method     'not measured'
_exptl_crystal_F_000     1264
_exptl_absorpt_coefficient_mu     0.669
_exptl_absorpt_correction_type     'Multi-scan'
_exptl_absorpt_process_details     '(SADABS; Sheldrick, 1996)'
_exptl_absorpt_correction_T_min     0.7572
_exptl_absorpt_correction_T_max     0.8778
_exptl_special_details
;
;
_diffrn_ambient_temperature     203(2)
_diffrn_radiation_type     MoK\a
_diffrn_radiation_wavelength     0.71073
_diffrn_radiation_source     'fine-focus sealed tube'
_diffrn_radiation_monochromator     graphite
_diffrn_measurement_device_type     'Bruker SMART area-detector'
_diffrn_measurement_method     '\f and \w'
_diffrn_detector_area_resol_mean     ?
_diffrn_reflns_number     6014
_diffrn_reflns_av_R_equivalents     0.0270
_diffrn_reflns_av_sigmaI/netI     0.0350
_diffrn_reflns_theta_min     2.34
_diffrn_reflns_theta_max     25.01
_diffrn_reflns_theta_full     25.01
_diffrn_measured_fraction_theta_max     0.997
_diffrn_measured_fraction_theta_full     0.997
_diffrn_reflns_limit_h_min     -19
_diffrn_reflns_limit_h_max     19
_diffrn_reflns_limit_k_min     -12
_diffrn_reflns_limit_k_max     12
_diffrn_reflns_limit_l_min     -18
_diffrn_reflns_limit_l_max     22
_diffrn_standards_number     ?
_diffrn_standards_interval_count     ?
_diffrn_standards_interval_time     ?
_diffrn_standards_decay_%     2.39
_refine_special_details
;
Refinement of <i>F</i>^2^ against ALL reflections. The weighted <i>R</i>-factor
<i>wR</i> and goodness of fit <i>S</i> are based on <i>F</i>^2^, conventional
<i>R</i>-factors <i>R</i> are based on <i>F</i>, with <i>F</i> set to zero for
negative <i>F</i>^2^. The threshold expression of <i>F</i>^2^ >
\s(<i>F</i>^2^) is used only for calculating <i>R</i>-factors(gt) <i>etc</i>.
and is not relevant to the choice of reflections for refinement.
<i>R</i>-factors based on <i>F</i>^2^ are statistically about twice as large
as those based on <i>F</i>, and <i>R</i>- factors based on ALL data will be
even larger.
;
_reflns_number_total     2548
_reflns_number_gt     2448
_reflns_threshold_expression     I>2\s(I)
_refine_ls_structure_factor_coef     Fsqd
_refine_ls_matrix_type     full
_refine_ls_R_factor_all     0.0506
_refine_ls_R_factor_gt     0.0483
_refine_ls_wR_factor_gt     0.1188
_refine_ls_wR_factor_ref     0.1202
_refine_ls_goodness_of_fit_ref     1.198
_refine_ls_restrained_S_all     1.198
_refine_ls_number_reflns     2548
_refine_ls_number_parameters     151
_refine_ls_number_restraints     0
_refine_ls_hydrogen_treatment     constr
_refine_ls_weighting_scheme     calc
_refine_ls_weighting_details
         'calc w=1/[\s^2^(Fo^2^)+(0.0465P)^2^+9.9576P] where P=(Fo^2^+2Fc^2^)/3'
_atom_sites_solution_hydrogens     geom
_atom_sites_solution_primary     direct
_atom_sites_solution_secondary     difmap
_refine_ls_shift/su_max     0.000
_refine_ls_shift/su_mean     0.000
_refine_diff_density_max     0.523
_refine_diff_density_min     -0.532
_refine_ls_extinction_method     none
_refine_ls_extinction_coef     ?
loop_
    _atom_type_symbol
    _atom_type_description
    _atom_type_scat_dispersion_real
    _atom_type_scat_dispersion_imag
    _atom_type_scat_source
    'C' 'C' 0.0033 0.0016
                         'International Tables Vol C Tables 4.2.6.8 and 6.1.1.4'
    'H' 'H' 0.0000 0.0000
                         'International Tables Vol C Tables 4.2.6.8 and 6.1.1.4'
    'N' 'N' 0.0061 0.0033
                         'International Tables Vol C Tables 4.2.6.8 and 6.1.1.4'
    'Si' 'Si' 0.0817 0.0704
                         'International Tables Vol C Tables 4.2.6.8 and 6.1.1.4'
    'Zr' 'Zr' -2.9673 0.5597
                         'International Tables Vol C Tables 4.2.6.8 and 6.1.1.4'
    'Cl' 'Cl' 0.1484 0.1585
                         'International Tables Vol C Tables 4.2.6.8 and 6.1.1.4'
_computing_data_collection     'SMART (Bruker, 2000)'
_computing_cell_refinement     'SAINT (Bruker, 2000)'
_computing_data_reduction     'SAINT (Bruker, 2000)'
_computing_structure_solution     'SHELXS97 (Sheldrick, 2008)'
_computing_structure_refinement     'SHELXL97 (Sheldrick, 2008)'
_computing_molecular_graphics     'SHELXTL/PC (Sheldrick, 2008)'
_computing_publication_material     'SHELXL97 (Sheldrick, 2008)'
loop_
    _atom_site_type_symbol
    _atom_site_label
    _atom_site_fract_x
    _atom_site_fract_y
    _atom_site_fract_z
    _atom_site_U_iso_or_equiv
    _atom_site_adp_type
    _atom_site_calc_flag
    _atom_site_refinement_flags
    _atom_site_occupancy
    _atom_site_disorder_assembly
    _atom_site_disorder_group
    Zr Zr1 0.0000 0.26497(5) 0.2500 0.02462(18) Uani d S 1 . .
    Si Si1 -0.03902(7) 0.19837(11) 0.39184(6) 0.0297(3) Uani d . 1 . .
    Cl Cl1 -0.10371(7) 0.42525(10) 0.16362(7) 0.0427(3) Uani d . 1 . .
    N N1 0.01144(19) 0.1249(3) 0.33620(17) 0.0249(7) Uani d . 1 . .
    N N2 -0.0992(2) 0.3112(3) 0.3175(2) 0.0337(8) Uani d . 1 . .
    C C1 0.0574(2) 0.0027(3) 0.3583(2) 0.0236(8) Uani d . 1 . .
    C C2 0.1508(2) -0.0007(4) 0.3993(2) 0.0278(8) Uani d . 1 . .
    C C3 0.1939(3) -0.1203(4) 0.4175(2) 0.0325(9) Uani d . 1 . .
    H H3A 0.2562 -0.1222 0.4439 0.039 Uiso calc R 1 . .
    C C4 0.1478(3) -0.2359(4) 0.3977(2) 0.0345(9) Uani d . 1 . .
    H H4A 0.1782 -0.3159 0.4099 0.041 Uiso calc R 1 . .
    C C5 0.0562(3) -0.2329(4) 0.3598(2) 0.0330(9) Uani d . 1 . .
    H H5A 0.0245 -0.3118 0.3468 0.040 Uiso calc R 1 . .
    C C6 0.0100(2) -0.1158(4) 0.3404(2) 0.0265(8) Uani d . 1 . .
    C C7 0.2058(3) 0.1209(4) 0.4260(3) 0.0416(11) Uani d . 1 . .
    H H7A 0.2680 0.0974 0.4527 0.062 Uiso calc R 1 . .
    H H7B 0.1851 0.1688 0.4607 0.062 Uiso calc R 1 . .
    H H7C 0.1998 0.1750 0.3820 0.062 Uiso calc R 1 . .
    C C8 -0.0900(2) -0.1221(4) 0.3002(2) 0.0314(9) Uani d . 1 . .
    H H8A -0.1059 -0.1936 0.2636 0.047 Uiso calc R 1 . .
    H H8B -0.1118 -0.0409 0.2731 0.047 Uiso calc R 1 . .
    H H8C -0.1169 -0.1360 0.3378 0.047 Uiso calc R 1 . .
    C C9 -0.1136(3) 0.0973(4) 0.4237(3) 0.0404(10) Uani d . 1 . .
    H H9A -0.0987 0.1103 0.4783 0.061 Uiso calc R 1 . .
    H H9B -0.1059 0.0061 0.4140 0.061 Uiso calc R 1 . .
    H H9C -0.1752 0.1225 0.3955 0.061 Uiso calc R 1 . .
    C C10 0.0358(3) 0.2854(5) 0.4793(3) 0.0458(11) Uani d . 1 . .
    H H10A 0.0207 0.2609 0.5229 0.069 Uiso calc R 1 . .
    H H10B 0.0284 0.3787 0.4711 0.069 Uiso calc R 1 . .
    H H10C 0.0974 0.2618 0.4897 0.069 Uiso calc R 1 . .
    C C11 -0.1893(3) 0.2614(5) 0.2688(3) 0.0478(12) Uani d . 1 . .
    H H11A -0.2305 0.2784 0.2941 0.072 Uiso calc R 1 . .
    H H11D -0.1860 0.1683 0.2613 0.072 Uiso calc R 1 . .
    H H11C -0.2100 0.3051 0.2194 0.072 Uiso calc R 1 . .
    C C12 -0.1088(4) 0.4470(5) 0.3400(3) 0.0536(13) Uani d . 1 . .
    H H12B -0.1503 0.4492 0.3661 0.080 Uiso calc R 1 . .
    H H12C -0.1312 0.5013 0.2944 0.080 Uiso calc R 1 . .
    H H12A -0.0511 0.4794 0.3742 0.080 Uiso calc R 1 . .
loop_
    _atom_site_aniso_label
    _atom_site_aniso_U_11
    _atom_site_aniso_U_22
    _atom_site_aniso_U_33
    _atom_site_aniso_U_12
    _atom_site_aniso_U_13
    _atom_site_aniso_U_23
    Zr1 0.0262(3) 0.0198(3) 0.0309(3) 0.000 0.0142(2) 0.000
    Si1 0.0310(6) 0.0305(6) 0.0303(6) 0.0019(4) 0.0148(5) -0.0011(4)
    Cl1 0.0491(6) 0.0310(6) 0.0538(7) 0.0120(5) 0.0259(6) 0.0139(5)
    N1 0.0206(15) 0.0262(17) 0.0273(17) 0.0006(12) 0.0086(13) -0.0026(13)
    N2 0.0347(19) 0.0300(19) 0.041(2) 0.0072(15) 0.0194(16) 0.0046(15)
    C1 0.0258(18) 0.0221(19) 0.0225(18) 0.0028(15) 0.0086(15) -0.0003(15)
    C2 0.0254(19) 0.033(2) 0.025(2) -0.0016(16) 0.0107(16) -0.0034(16)
    C3 0.028(2) 0.043(2) 0.026(2) 0.0095(18) 0.0101(17) 0.0027(18)
    C4 0.040(2) 0.032(2) 0.033(2) 0.0104(18) 0.0139(19) 0.0052(18)
    C5 0.041(2) 0.026(2) 0.033(2) -0.0030(18) 0.0150(19) 0.0014(17)
    C6 0.0272(19) 0.032(2) 0.0221(19) -0.0027(16) 0.0113(16) -0.0016(16)
    C7 0.026(2) 0.043(3) 0.047(3) -0.0042(19) 0.0039(19) -0.006(2)
    C8 0.028(2) 0.035(2) 0.032(2) -0.0067(17) 0.0127(18) -0.0042(17)
    C9 0.047(3) 0.042(3) 0.041(3) 0.002(2) 0.027(2) 0.002(2)
    C10 0.053(3) 0.050(3) 0.034(2) -0.005(2) 0.017(2) -0.012(2)
    C11 0.031(2) 0.060(3) 0.052(3) 0.009(2) 0.016(2) 0.019(2)
    C12 0.072(3) 0.039(3) 0.073(4) 0.017(2) 0.053(3) 0.006(2)
_geom_special_details
;
All e.s.d.'s (except the e.s.d. in the dihedral angle between two l.s. planes)
are estimated using the full covariance matrix. The cell e.s.d.'s are taken
into account individually in the estimation of e.s.d.'s in distances, angles
and torsion angles; correlations between e.s.d.'s in cell parameters are only
used when they are defined by crystal symmetry. An approximate (isotropic)
treatment of cell e.s.d.'s is used for estimating e.s.d.'s involving l.s.
planes.
;
loop_
    _geom_bond_atom_site_label_1
    _geom_bond_atom_site_label_2
    _geom_bond_site_symmetry_2
    _geom_bond_distance
    _geom_bond_publ_flag
    Zr1 N1 2 2.119(3) ?
    Zr1 N1 . 2.119(3) y
    Zr1 N2 2 2.439(3) ?
    Zr1 N2 . 2.439(3) y
    Zr1 Cl1 2 2.4676(11) ?
    Zr1 Cl1 . 2.4676(11) y
    Zr1 Si1 2 3.0385(12) ?
    Si1 N1 . 1.724(3) ?
    Si1 N2 . 1.791(4) ?
    Si1 C9 . 1.854(4) ?
    Si1 C10 . 1.859(5) ?
    N1 C1 . 1.436(5) ?
    N2 C12 . 1.480(6) ?
    N2 C11 . 1.487(6) ?
    C1 C6 . 1.408(5) ?
    C1 C2 . 1.413(5) ?
    C2 C3 . 1.388(6) ?
    C2 C7 . 1.504(6) ?
    C3 C4 . 1.376(6) ?
    C3 H3A . 0.9400 ?
    C4 C5 . 1.379(6) ?
    C4 H4A . 0.9400 ?
    C5 C6 . 1.389(6) ?
    C5 H5A . 0.9400 ?
    C6 C8 . 1.506(5) ?
    C7 H7A . 0.9700 ?
    C7 H7B . 0.9700 ?
    C7 H7C . 0.9700 ?
    C8 H8A . 0.9700 ?
    C8 H8B . 0.9700 ?
    C8 H8C . 0.9700 ?
    C9 H9A . 0.9700 ?
    C9 H9B . 0.9700 ?
    C9 H9C . 0.9700 ?
    C10 H10A . 0.9700 ?
    C10 H10B . 0.9700 ?
    C10 H10C . 0.9700 ?
    C11 H11A . 0.9700 ?
    C11 H11D . 0.9700 ?
    C11 H11C . 0.9700 ?
    C12 H12B . 0.9700 ?
    C12 H12C . 0.9700 ?
    C12 H12A . 0.9700 ?
loop_
    _geom_angle_atom_site_label_1
    _geom_angle_atom_site_label_2
    _geom_angle_atom_site_label_3
    _geom_angle_site_symmetry_1
    _geom_angle_site_symmetry_3
    _geom_angle
    _geom_angle_publ_flag
    N1 Zr1 N1 2 . 94.65(16) ?
    N1 Zr1 N2 2 2 67.63(11) ?
    N1 Zr1 N2 . 2 130.12(12) ?
    N1 Zr1 N2 2 . 130.12(12) ?
    N1 Zr1 N2 . . 67.63(11) ?
    N2 Zr1 N2 2 . 157.56(16) ?
    N1 Zr1 Cl1 2 2 142.64(8) ?
    N1 Zr1 Cl1 . 2 96.22(9) ?
    N2 Zr1 Cl1 2 2 78.14(8) ?
    N2 Zr1 Cl1 . 2 86.92(9) ?
    N1 Zr1 Cl1 2 . 96.22(9) ?
    N1 Zr1 Cl1 . . 142.64(8) ?
    N2 Zr1 Cl1 2 . 86.92(9) ?
    N2 Zr1 Cl1 . . 78.14(8) ?
    Cl1 Zr1 Cl1 2 . 96.45(6) ?
    N1 Zr1 Si1 2 2 33.40(8) ?
    N1 Zr1 Si1 . 2 122.01(9) ?
    N2 Zr1 Si1 2 2 36.12(8) ?
    N2 Zr1 Si1 . 2 153.54(9) ?
    Cl1 Zr1 Si1 2 2 114.26(3) ?
    Cl1 Zr1 Si1 . 2 83.61(4) ?
    N1 Si1 N2 . . 93.02(16) ?
    N1 Si1 C9 . . 117.81(19) ?
    N2 Si1 C9 . . 112.64(19) ?
    N1 Si1 C10 . . 116.49(19) ?
    N2 Si1 C10 . . 111.0(2) ?
    C9 Si1 C10 . . 105.6(2) ?
    C1 N1 Si1 . . 121.2(2) ?
    C1 N1 Zr1 . . 134.3(2) ?
    Si1 N1 Zr1 . . 104.01(15) ?
    C12 N2 C11 . . 108.4(4) ?
    C12 N2 Si1 . . 118.1(3) ?
    C11 N2 Si1 . . 112.0(3) ?
    C12 N2 Zr1 . . 119.4(3) ?
    C11 N2 Zr1 . . 107.3(3) ?
    Si1 N2 Zr1 . . 90.49(13) ?
    C6 C1 C2 . . 118.9(3) ?
    C6 C1 N1 . . 120.6(3) ?
    C2 C1 N1 . . 120.6(3) ?
    C3 C2 C1 . . 119.4(4) ?
    C3 C2 C7 . . 118.1(3) ?
    C1 C2 C7 . . 122.5(3) ?
    C4 C3 C2 . . 121.6(4) ?
    C4 C3 H3A . . 119.2 ?
    C2 C3 H3A . . 119.2 ?
    C3 C4 C5 . . 119.2(4) ?
    C3 C4 H4A . . 120.4 ?
    C5 C4 H4A . . 120.4 ?
    C4 C5 C6 . . 121.4(4) ?
    C4 C5 H5A . . 119.3 ?
    C6 C5 H5A . . 119.3 ?
    C5 C6 C1 . . 119.5(3) ?
    C5 C6 C8 . . 117.7(4) ?
    C1 C6 C8 . . 122.8(3) ?
    C2 C7 H7A . . 109.5 ?
    C2 C7 H7B . . 109.5 ?
    H7A C7 H7B . . 109.5 ?
    C2 C7 H7C . . 109.5 ?
    H7A C7 H7C . . 109.5 ?
    H7B C7 H7C . . 109.5 ?
    C6 C8 H8A . . 109.5 ?
    C6 C8 H8B . . 109.5 ?
    H8A C8 H8B . . 109.5 ?
    C6 C8 H8C . . 109.5 ?
    H8A C8 H8C . . 109.5 ?
    H8B C8 H8C . . 109.5 ?
    Si1 C9 H9A . . 109.5 ?
    Si1 C9 H9B . . 109.5 ?
    H9A C9 H9B . . 109.5 ?
    Si1 C9 H9C . . 109.5 ?
    H9A C9 H9C . . 109.5 ?
    H9B C9 H9C . . 109.5 ?
    Si1 C10 H10A . . 109.5 ?
    Si1 C10 H10B . . 109.5 ?
    H10A C10 H10B . . 109.5 ?
    Si1 C10 H10C . . 109.5 ?
    H10A C10 H10C . . 109.5 ?
    H10B C10 H10C . . 109.5 ?
    N2 C11 H11A . . 109.5 ?
    N2 C11 H11D . . 109.5 ?
    H11A C11 H11D . . 109.5 ?
    N2 C11 H11C . . 109.5 ?
    H11A C11 H11C . . 109.5 ?
    H11D C11 H11C . . 109.5 ?
    N2 C12 H12B . . 109.5 ?
    N2 C12 H12C . . 109.5 ?
    H12B C12 H12C . . 109.5 ?
    N2 C12 H12A . . 109.5 ?
    H12B C12 H12A . . 109.5 ?
    H12C C12 H12A . . 109.5 ?
data_global
_journal_date_recd_electronic     2009-09-10
_journal_date_accepted     2009-09-30
_journal_name_full     'Acta Crystallographica, Section E'
_journal_year     2009
_journal_volume     65
_journal_issue     11
_journal_page_first     m1307
_journal_page_last     m1307
_journal_paper_category     QM
_journal_coeditor_code     VM2005
_publ_contact_author_name     'Juan Chen'
_publ_contact_author_address
;
Department of Chemistry
Taiyuan Normal University
Taiyuan 030031
People's Republic of China
;
_publ_contact_author_email     sdbai@sxu.edu.cn
_publ_contact_author_fax     +86-351-7011743
_publ_contact_author_phone     +86-351-7011743
_publ_section_title
;\
Dichloridobis{<i>N</i>-[(dimethylamino)dimethylsilyl]-2,6-dimethylanilido-\
\k^2^<i>N</i>,<i>N</i>'}zirconium(IV)
;
loop_
    _publ_author_name
    _publ_author_footnote
    _publ_author_address
    'Chen, Juan' .
;
Department of Chemistry
Taiyuan Teachers College
Taiyuan 030031
People's Republic of China
;
