# Supplementary material for: Dichloridobis{N-[(dimethyl­amino)dimethyl­silyl]-2,6-dimethyl­anilido-κ2 N,N′}zirconium(IV)
Source: Acta Crystallogr Sect E Struct Rep Online. 2009 Oct 7;65(Pt 11):m1307. doi: 10.1107/S1600536809039804 (PMC2970990; doi:10.1107/S1600536809039804)
Supplement: Supplementary file 2 [file e-65-m1307-Isup2.hkl]

# 
# h,k,l, Fc-squared, Fo-squared, sigma(Fo-squared) and status flag 
# 
data_I
_shelx_title ' s120p in C2/c' 
_shelx_refln_list_code          4 
_shelx_F_calc_maximum      369.13 
_exptl_crystal_F_000      1264.00 
_reflns_d_resolution_high  0.8406 
 
loop_ 
 _symmetry_equiv_pos_as_xyz 
 'x, y, z' 
 '-x, y, -z+1/2' 
 'x+1/2, y+1/2, z' 
 '-x+1/2, y+1/2, -z+1/2' 
 '-x, -y, -z' 
 'x, -y, z-1/2' 
 '-x+1/2, -y+1/2, -z' 
 'x+1/2, -y+1/2, z-1/2' 
 
_cell_length_a    16.1787 
_cell_length_b    10.2569 
_cell_length_c    18.7792 
_cell_angle_alpha  90.000 
_cell_angle_beta  112.234 
_cell_angle_gamma  90.000 
 
_shelx_F_squared_multiplier     1.000 
 
loop_ 
 _refln_index_h 
 _refln_index_k 
 _refln_index_l 
 _refln_F_squared_calc 
 _refln_F_squared_meas 
 _refln_F_squared_sigma 
 _refln_observed_status 
   2   0   0   136258.50   128649.05   7385.14 o 
   4   0   0      551.15      558.75     35.45 o 
   6   0   0     6699.71     6504.08    142.14 o 
   8   0   0     8378.99     7491.57    173.77 o 
  10   0   0    18706.12    15615.22    297.98 o 
  12   0   0      299.36      351.84     84.29 o 
  14   0   0       15.44       75.34     37.46 o 
  16   0   0      229.01      236.19     70.31 o 
   1   1   0     7715.17     8003.49     96.80 o 
   3   1   0      622.65      690.71     20.02 o 
   5   1   0    19383.27    21496.29    219.12 o 
   7   1   0       17.29       89.05     13.25 o 
   9   1   0     3078.48     3468.00     75.75 o 
  11   1   0      950.41     1081.99     75.24 o 
  13   1   0      129.78      135.71     38.80 o 
  15   1   0      916.45      763.36     90.79 o 
  17   1   0       90.88      120.02     35.81 o 
   0   2   0    41258.22    42483.68    715.03 o 
   2   2   0    27449.53    29377.74    259.50 o 
   4   2   0    54970.80    55732.79    531.43 o 
   6   2   0    23666.86    22904.35    304.40 o 
   8   2   0      524.63      623.80     29.38 o 
  10   2   0      589.60      557.19     53.10 o 
  12   2   0      427.45      499.84     54.05 o 
  14   2   0      542.63      591.97     78.63 o 
  16   2   0      877.84      999.51    108.98 o 
   1   3   0     3980.15     3943.15     99.25 o 
   3   3   0       59.16      122.24     16.50 o 
   5   3   0      706.08      736.88     23.95 o 
   7   3   0      956.87      672.35     26.20 o 
   9   3   0        0.42       34.25     14.07 o 
  11   3   0      114.26      170.29     32.83 o 
  13   3   0     1751.35     1911.87     93.43 o 
  15   3   0      332.82      405.33     70.71 o 
  17   3   0      405.24      507.94     79.79 o 
   0   4   0     6874.08     6500.14    212.05 o 
   2   4   0    12446.81    12144.49    221.68 o 
   4   4   0     3516.75     2618.63     79.57 o 
   6   4   0     6694.60     6800.71    149.43 o 
   8   4   0      203.84      105.61     23.10 o 
  10   4   0     2341.56     2255.84     98.54 o 
  12   4   0      831.06      853.88     72.60 o 
  14   4   0     1489.72     1424.45     73.90 o 
  16   4   0      660.29      655.19     89.30 o 
   1   5   0      150.65      166.24     27.85 o 
   3   5   0      928.33     1264.33     56.25 o 
   5   5   0     7503.17     8427.04    171.14 o 
   7   5   0     1331.18     1423.27     69.85 o 
   9   5   0     8284.48     8763.86    203.44 o 
  11   5   0     8341.21     7873.78    206.43 o 
  13   5   0     1733.26     1727.99     82.33 o 
  15   5   0     1854.93     1756.60     87.33 o 
   0   6   0    17603.76    16426.23    442.84 o 
   2   6   0     3921.46     3237.36     97.00 o 
   4   6   0      225.58      201.37     29.26 o 
   6   6   0     1283.10     1253.29     65.40 o 
   8   6   0     7899.72     7283.66    271.17 o 
  10   6   0     9960.65     9736.20    230.69 o 
  12   6   0     1293.84     1149.42     76.80 o 
  14   6   0      294.50      326.98     68.86 o 
   1   7   0    12768.68    12628.83    237.64 o 
   3   7   0        4.87       41.55     12.03 o 
   5   7   0        3.16       52.45     16.46 o 
   7   7   0     1005.42      992.07     61.60 o 
   9   7   0     7075.08     7385.78    196.22 o 
  11   7   0     5873.57     5748.29    181.95 o 
  13   7   0      679.18      797.10     94.99 o 
   0   8   0     2655.39     2347.63    162.23 o 
   2   8   0      328.68      305.41     36.64 o 
   4   8   0     6197.76     6556.45    170.40 o 
   6   8   0     8756.49     8328.36    202.39 o 
   8   8   0      513.68      600.83     77.75 o 
  10   8   0      677.31      760.11     89.97 o 
  12   8   0     2000.60     1902.96    131.14 o 
   1   9   0     1423.62     1562.54     96.46 o 
   3   9   0     2340.84     2202.67    143.90 o 
   5   9   0     3087.00     3125.11    155.77 o 
   7   9   0     1731.87     1798.13    118.26 o 
   9   9   0      292.99      288.43     50.28 o 
  11   9   0      227.37      271.87     58.51 o 
   0  10   0      502.39      571.34     72.21 o 
   2  10   0       18.68      113.09     24.98 o 
   4  10   0      198.50      254.50     46.10 o 
   6  10   0      443.59      459.33     69.20 o 
   8  10   0      567.20      674.14     86.44 o 
  10  10   0     1255.74     1392.04    152.18 o 
   1  11   0     1099.76     1080.40     82.51 o 
   3  11   0     1991.70     1964.37    138.13 o 
   5  11   0     1671.50     1701.57    117.58 o 
   7  11   0      763.61     1037.34    117.82 o 
   0  12   0      120.33      284.38     34.21 o 
   2  12   0        0.39       78.19     36.92 o 
 -17   1   1     1629.95     1540.62    122.38 o 
 -15   1   1     1189.57     1060.98     93.49 o 
 -13   1   1      229.45      262.00     54.07 o 
 -11   1   1     6692.98     5794.61    182.55 o 
  -9   1   1     7197.43     6308.70    118.11 o 
  -7   1   1     1209.78      866.40     33.87 o 
  -5   1   1    14254.16    15422.19    168.21 o 
  -3   1   1     2206.21     2278.78     53.84 o 
  -1   1   1    35713.10    36765.39    283.62 o 
   1   1   1    85490.16    84287.16   1429.69 o 
   3   1   1    23821.37    25270.57    231.43 o 
   5   1   1    14805.32    14094.27    147.36 o 
   7   1   1    12929.83    13395.48    232.82 o 
   9   1   1    17941.99    18994.62    308.98 o 
  11   1   1     3695.97     3987.31    267.91 o 
  13   1   1        4.34       24.26     23.01 o 
  15   1   1        1.13       29.92     19.05 o 
  17   1   1      455.84      426.89     72.88 o 
 -16   2   1      489.69      573.42     83.04 o 
 -14   2   1      347.42      368.98     65.12 o 
 -12   2   1     3455.39     3039.26    121.33 o 
 -10   2   1     9624.22     8262.38    554.75 o 
  -8   2   1     4498.27     4301.57     83.16 o 
  -6   2   1     4015.71     4889.05     76.57 o 
  -4   2   1     3153.80     3751.62     84.58 o 
  -2   2   1    13001.50    13972.71    174.33 o 
   0   2   1    24495.12    26253.37    651.15 o 
   2   2   1     1491.50     1740.43     36.55 o 
   4   2   1    25761.77    27013.71    387.94 o 
   6   2   1     4820.69     4754.49     86.37 o 
   8   2   1      232.27      209.85     27.17 o 
  10   2   1     2479.43     2660.97     86.92 o 
  12   2   1      248.60      363.04     37.41 o 
  14   2   1       11.23       55.91     21.83 o 
  16   2   1      444.22      427.77     72.01 o 
 -17   3   1     1435.16     1453.71    195.75 o 
 -15   3   1     1746.09     1672.73     99.70 o 
 -13   3   1     2138.62     1875.01     99.15 o 
 -11   3   1     2812.32     2525.09    107.14 o 
  -9   3   1      564.13      636.19     52.29 o 
  -7   3   1     3845.07     4602.43    120.54 o 
  -5   3   1    29506.90    30040.89    361.31 o 
  -3   3   1     9380.28     9670.32    152.64 o 
  -1   3   1       90.56       61.65     13.84 o 
   1   3   1     8026.62     8286.04    123.30 o 
   3   3   1    32993.12    34593.85    315.49 o 
   5   3   1    42356.68    44795.63    406.22 o 
   7   3   1     4206.25     3791.96     78.20 o 
   9   3   1     1071.51      984.46     60.08 o 
  11   3   1     3282.11     3181.81    102.27 o 
  13   3   1     1747.86     1679.84     87.62 o 
  15   3   1     2028.14     1870.76    129.09 o 
 -16   4   1      566.59      642.30     74.38 o 
 -14   4   1     1286.18     1295.79     69.79 o 
 -12   4   1      390.28      443.09     54.55 o 
 -10   4   1      900.32     1000.23     64.28 o 
  -8   4   1     8390.19     7618.45    174.39 o 
  -6   4   1    16727.14    16048.48    251.90 o 
  -4   4   1     8373.45     7769.49    148.86 o 
  -2   4   1     1057.52     1071.01     45.18 o 
   0   4   1     2439.97     2746.08     90.63 o 
   2   4   1        2.83       22.05      7.37 o 
   4   4   1      254.44      242.59     16.37 o 
   6   4   1      821.61      874.19     32.25 o 
   8   4   1     3628.95     3469.90    124.42 o 
  10   4   1       40.09      118.56     26.27 o 
  12   4   1     3062.41     2945.31    104.59 o 
  14   4   1     2752.05     2672.71    238.66 o 
  16   4   1      875.23      912.10     94.26 o 
 -15   5   1      115.41      165.67     41.88 o 
 -13   5   1     1536.55     1316.35    113.09 o 
 -11   5   1     8576.92     8765.99    219.13 o 
  -9   5   1     6248.66     5910.43    162.93 o 
  -7   5   1     1280.95     1338.68     68.24 o 
  -5   5   1     1569.82     1645.14     69.82 o 
  -3   5   1     2891.17     2283.93     78.64 o 
  -1   5   1    12523.03    11854.40    237.05 o 
   1   5   1    15711.42    17536.55    243.38 o 
   3   5   1     1135.33     1090.76     56.10 o 
   5   5   1      352.29      551.98     39.42 o 
   7   5   1     3336.47     3142.34    105.78 o 
   9   5   1     8719.64     7978.58    193.24 o 
  11   5   1     4638.88     4521.07    131.16 o 
  13   5   1       44.53      100.12     23.25 o 
  15   5   1      656.24      724.09     65.84 o 
 -14   6   1      776.47      949.89     85.20 o 
 -12   6   1     1257.24     1288.41     82.12 o 
 -10   6   1     6492.24     6451.80    183.45 o 
  -8   6   1     8063.13     8022.17    209.16 o 
  -6   6   1     5791.94     5378.41    144.89 o 
  -4   6   1     2334.61     2076.82     82.15 o 
  -2   6   1     2548.62     2791.76     91.10 o 
   0   6   1     5668.01     5666.40    164.29 o 
   2   6   1       46.12      111.56     19.05 o 
   4   6   1     1689.00     1683.58     71.04 o 
   6   6   1      691.65      891.99     53.82 o 
   8   6   1      267.31      391.96     45.58 o 
  10   6   1     1271.65     1346.49     77.43 o 
  12   6   1     1542.83     1437.48     74.18 o 
  14   6   1      387.27      508.37     52.05 o 
 -13   7   1     1139.13     1127.25     78.28 o 
 -11   7   1     2923.07     2794.48    122.46 o 
  -9   7   1     3935.08     3674.24    134.80 o 
  -7   7   1     5024.19     5057.00    151.41 o 
  -5   7   1     9991.45    10213.71    295.29 o 
  -3   7   1     3333.18     3278.60    110.36 o 
  -1   7   1      281.33      278.34     54.51 o 
   1   7   1      201.39      109.63     19.83 o 
   3   7   1      522.11      556.80     41.14 o 
   5   7   1     2039.26     1949.89     83.21 o 
   7   7   1     2935.45     2887.52    108.92 o 
   9   7   1     1985.81     2115.01     96.93 o 
  11   7   1      542.82      661.70     82.57 o 
  13   7   1      412.70      470.20     58.53 o 
 -12   8   1     1664.66     1716.09    154.49 o 
 -10   8   1     3945.32     3906.39    146.68 o 
  -8   8   1     2848.17     2965.74    119.85 o 
  -6   8   1     1865.17     1759.24     87.07 o 
  -4   8   1     2990.61     2752.29    107.33 o 
  -2   8   1     7571.60     7419.88    182.67 o 
   0   8   1     4899.49     4992.00    174.97 o 
   2   8   1       34.34       19.12     13.25 o 
   4   8   1       54.50      129.09     31.20 o 
   6   8   1      755.15      867.59     80.62 o 
   8   8   1      909.55      969.56     83.14 o 
  10   8   1      653.45      704.66     85.81 o 
  12   8   1      368.89      380.60     49.89 o 
 -11   9   1     1237.30     1301.92    104.79 o 
  -9   9   1      967.39     1025.67     95.69 o 
  -7   9   1     4164.64     4341.40    225.76 o 
  -5   9   1    10871.17    11095.31    350.18 o 
  -3   9   1     2189.63     2098.71     95.97 o 
  -1   9   1      479.55      573.35     48.92 o 
   1   9   1      157.65      179.45     32.28 o 
   3   9   1     1317.91     1469.30    100.92 o 
   5   9   1     2456.51     2447.49    162.70 o 
   7   9   1      178.13      260.58     52.82 o 
   9   9   1       16.07       44.51     16.31 o 
  11   9   1      478.32      641.38    121.90 o 
 -10  10   1        0.32       47.45     39.70 o 
  -8  10   1      953.18     1110.68    118.03 o 
  -6  10   1     4023.85     4073.73    190.76 o 
  -4  10   1     2543.59     2481.87    142.53 o 
  -2  10   1      618.83      703.97    108.46 o 
   0  10   1      588.88      624.62     62.55 o 
   2  10   1     1645.90     1899.76    171.80 o 
   4  10   1     4141.60     4094.63    186.53 o 
   6  10   1     1705.38     2005.62    126.76 o 
   8  10   1       77.20      162.49     45.21 o 
  -7  11   1      251.42      394.80     45.86 o 
  -5  11   1       67.73      152.95     36.65 o 
  -3  11   1      413.27      432.09     68.34 o 
  -1  11   1     1185.93     1315.32     92.00 o 
   1  11   1      289.91      473.88     92.84 o 
   3  11   1      251.74      466.28     94.74 o 
   5  11   1      132.51      230.49     53.35 o 
   7  11   1      162.01      401.25     48.87 o 
  -2  12   1     2408.89     2523.66    147.50 o 
   0  12   1     3608.86     3372.73    239.61 o 
   2  12   1     1367.89     1451.23    152.45 o 
 -18   0   2     2979.45     2538.37    229.02 o 
 -16   0   2     6651.69     5592.61    332.20 o 
 -14   0   2     2527.46     2156.62    184.49 o 
 -12   0   2     8953.74     8059.57    347.81 o 
 -10   0   2    17630.83    17785.93    361.27 o 
  -8   0   2    14793.03    16257.38    311.04 o 
  -6   0   2     5694.30     6465.16    156.09 o 
  -4   0   2     1592.60     1450.83     56.11 o 
  -2   0   2    75501.41    77382.00   1093.99 o 
   0   0   2    49400.79    49704.82    782.77 o 
   2   0   2     7626.31     7884.86    131.00 o 
   4   0   2    12332.13    12725.11    209.06 o 
   6   0   2     1134.37      992.36     52.81 o 
   8   0   2    12023.67    11199.61    234.04 o 
  10   0   2    19608.85    21110.22    378.49 o 
  12   0   2     9247.21     7964.00    352.29 o 
  14   0   2      919.30      849.62    109.95 o 
  16   0   2       91.00      167.78     69.36 o 
 -17   1   2      806.84      728.92     93.28 o 
 -15   1   2      820.63      778.74    102.62 o 
 -13   1   2       92.36      147.89     33.59 o 
 -11   1   2     1626.41     1324.11     74.43 o 
  -9   1   2      320.13      244.84     20.12 o 
  -7   1   2     9405.24     9688.15    175.47 o 
  -5   1   2     2213.32     2251.67     56.29 o 
  -3   1   2      443.35      486.19     14.26 o 
  -1   1   2       12.79       42.53      3.53 o 
   1   1   2     8066.53     8162.19     94.42 o 
   3   1   2    25682.69    27048.30    250.22 o 
   5   1   2     1028.79      997.53     35.45 o 
   7   1   2     5063.71     4583.49     93.04 o 
   9   1   2     1486.95     1320.97     52.12 o 
  11   1   2      236.60      303.47     73.89 o 
  13   1   2     1691.29     1424.50    102.41 o 
  15   1   2      234.58      261.18     69.23 o 
  17   1   2      469.90      499.43     76.45 o 
 -18   2   2     2595.37     2410.73    159.74 o 
 -16   2   2     5071.92     4899.02    220.07 o 
 -14   2   2     3206.48     3079.37    169.59 o 
 -12   2   2     2285.94     2065.77     98.45 o 
 -10   2   2     5380.92     4975.21    143.23 o 
  -8   2   2     3908.12     4452.28     79.86 o 
  -6   2   2     5949.34     5571.74    121.60 o 
  -4   2   2     2199.34     1863.29     57.57 o 
  -2   2   2      503.62      630.00     27.12 o 
   0   2   2     8904.46     9054.10     94.72 o 
   2   2   2     8428.99     8931.79    121.20 o 
   4   2   2    27016.33    28542.60    247.19 o 
   6   2   2    18206.00    17569.61    186.53 o 
   8   2   2     4853.10     4220.47    129.48 o 
  10   2   2     8089.29     7748.14    180.74 o 
  12   2   2     6319.10     5982.21    168.22 o 
  14   2   2     2616.57     2436.63    142.40 o 
  16   2   2      716.71      648.46     88.51 o 
 -17   3   2      170.36      230.83     47.58 o 
 -15   3   2       26.76       60.58     20.31 o 
 -13   3   2      722.21      783.55     71.67 o 
 -11   3   2      126.41      191.12     35.55 o 
  -9   3   2     4715.78     4916.46    138.74 o 
  -7   3   2     2161.75     1822.38    106.49 o 
  -5   3   2     5907.15     5184.95    115.89 o 
  -3   3   2     6012.73     6239.86     90.93 o 
  -1   3   2      154.16       64.88     15.68 o 
   1   3   2        1.61       73.65     16.23 o 
   3   3   2     6014.56     7545.60    119.61 o 
   5   3   2        1.51       53.82     22.91 o 
   7   3   2     2205.14     1846.87     50.89 o 
   9   3   2     1308.30     1141.06     55.16 o 
  11   3   2      839.48      662.41     79.36 o 
  13   3   2      259.83      309.92     42.75 o 
  15   3   2      794.15      820.80     95.62 o 
 -16   4   2     1717.50     1841.23    138.99 o 
 -14   4   2     1353.45     1330.01     85.87 o 
 -12   4   2     1144.86     1061.76     70.79 o 
 -10   4   2     1138.68     1129.92     67.90 o 
  -8   4   2     2869.55     3299.66    110.09 o 
  -6   4   2     1091.78      741.54     45.58 o 
  -4   4   2    15231.27    15787.61    234.02 o 
  -2   4   2     2025.66     1633.04     62.07 o 
   0   4   2     8572.98     8937.53    180.52 o 
   2   4   2      179.56      401.94     20.70 o 
   4   4   2     3468.04     2854.45     64.75 o 
   6   4   2    12296.68    12680.82    169.43 o 
   8   4   2      220.18      325.73     36.06 o 
  10   4   2     8733.98     8130.50    170.96 o 
  12   4   2     6919.33     6589.53    162.94 o 
  14   4   2     1196.27     1140.69     74.66 o 
  16   4   2     2715.92     2706.28    163.14 o 
 -15   5   2      318.55      379.87     54.54 o 
 -13   5   2     1336.23     1254.28     81.23 o 
 -11   5   2     4151.64     4094.39    144.16 o 
  -9   5   2     4417.94     4072.94    133.14 o 
  -7   5   2    24828.33    25514.51    367.73 o 
  -5   5   2    15699.09    14226.73    237.60 o 
  -3   5   2      291.31      667.92     42.76 o 
  -1   5   2        8.30       48.12     16.73 o 
   1   5   2     8699.28     9948.46    163.57 o 
   3   5   2    16395.94    18578.25    217.45 o 
   5   5   2      373.82      715.43     31.78 o 
   7   5   2     2594.52     2796.80     99.30 o 
   9   5   2      284.27      296.44     35.98 o 
  11   5   2        8.13       43.69     12.58 o 
  13   5   2     1457.46     1447.91     75.11 o 
  15   5   2       32.04       96.62     19.99 o 
 -16   6   2      295.50      453.81     61.60 o 
 -14   6   2      903.02      854.10     80.55 o 
 -12   6   2     4903.43     4513.78    161.42 o 
 -10   6   2     5883.92     5895.22    174.67 o 
  -8   6   2      945.61     1058.01     64.30 o 
  -6   6   2     2945.91     2763.21    139.31 o 
  -4   6   2    10455.79    10429.03    258.20 o 
  -2   6   2    13841.32    14734.69    241.20 o 
   0   6   2     8217.71     9312.87    470.80 o 
   2   6   2      335.38      602.37     39.14 o 
   4   6   2      128.26      143.08     21.05 o 
   6   6   2     4558.65     4295.77    125.10 o 
   8   6   2     4915.48     4934.91    145.75 o 
  10   6   2     1474.83     1412.49     69.68 o 
  12   6   2      134.89      156.79     28.99 o 
  14   6   2      220.38      256.34     57.58 o 
 -15   7   2        9.82       59.43     30.02 o 
 -13   7   2     1043.36     1052.35     76.04 o 
 -11   7   2     6357.75     6489.74    195.38 o 
  -9   7   2     5471.19     5250.33    163.80 o 
  -7   7   2     3036.97     2801.96    110.21 o 
  -5   7   2     1874.24     1756.88     81.15 o 
  -3   7   2     9304.51     9535.19    241.09 o 
  -1   7   2    16030.87    15815.29   1354.85 o 
   1   7   2     1424.95     1403.34     80.22 o 
   3   7   2      291.93      288.07     28.03 o 
   5   7   2      472.41      551.87     66.31 o 
   7   7   2      260.73      406.79     61.24 o 
   9   7   2     1271.79     1151.27     90.35 o 
  11   7   2      164.94      236.93     35.43 o 
  13   7   2       63.12      135.68     29.52 o 
 -14   8   2      251.45      259.69     48.48 o 
 -12   8   2      294.62      348.33     46.26 o 
 -10   8   2     1586.16     1648.51     92.77 o 
  -8   8   2     7933.68     7737.48    206.31 o 
  -6   8   2    14838.31    15188.65    292.42 o 
  -4   8   2     9443.03     8913.59    209.14 o 
  -2   8   2     9936.84    10555.92    221.68 o 
   0   8   2     1134.71     1265.13     81.65 o 
   2   8   2     1127.92     1172.59     85.03 o 
   4   8   2     4025.74     4075.62    167.20 o 
   6   8   2        1.79       71.01     36.58 o 
   8   8   2      815.84      725.75     74.05 o 
  10   8   2        4.28       66.13     21.87 o 
  12   8   2     1711.25     1952.17    136.01 o 
 -11   9   2      767.21      783.34     94.87 o 
  -9   9   2      712.52      936.35     83.74 o 
  -7   9   2      425.78      590.57     60.40 o 
  -5   9   2     2805.25     2967.21    180.47 o 
  -3   9   2      135.83      172.48     31.21 o 
  -1   9   2       45.07      118.69     19.74 o 
   1   9   2     1916.21     2204.36    136.44 o 
   3   9   2      708.86      832.50     79.72 o 
   5   9   2     3400.69     3450.83    163.36 o 
   7   9   2     2876.66     2148.34    194.40 o 
   9   9   2      316.31      289.95     71.67 o 
  11   9   2       90.58      204.85     38.02 o 
 -10  10   2      828.00      986.27     96.26 o 
  -8  10   2      846.34     1112.35    120.20 o 
  -6  10   2     1956.73     2070.21    129.56 o 
  -4  10   2     3173.79     3531.51    227.26 o 
  -2  10   2     1580.20     1494.59     98.06 o 
   0  10   2     1963.89     1959.05    113.94 o 
   2  10   2      448.66      551.69     72.68 o 
   4  10   2       22.67       53.62     22.26 o 
   6  10   2      123.02      135.61     44.39 o 
   8  10   2       40.48       74.52     35.02 o 
  -7  11   2      774.39      836.32     83.30 o 
  -5  11   2     1912.18     1804.03    191.62 o 
  -3  11   2      281.82      415.26     39.07 o 
  -1  11   2       45.32      128.14     34.61 o 
   1  11   2     1291.60     1274.90    136.01 o 
   3  11   2     1845.22     1963.03    181.51 o 
   5  11   2     1926.09     1892.85    180.01 o 
  -2  12   2     2190.29     2387.41    233.50 o 
   0  12   2      527.33      806.31    100.45 o 
   2  12   2      414.43      818.66     99.22 o 
 -17   1   3     3543.55     3166.69    179.55 o 
 -15   1   3     8625.31     8273.77    280.39 o 
 -13   1   3    11422.33    11274.16    254.16 o 
 -11   1   3    12677.45    13307.09    257.81 o 
  -9   1   3     1861.09     2168.20     74.04 o 
  -7   1   3      572.99      479.45     28.98 o 
  -5   1   3     5388.00     5102.85     70.69 o 
  -3   1   3     1343.98     1559.70     36.54 o 
  -1   1   3      249.37      326.66     16.54 o 
   1   1   3    12084.05    11947.44    125.31 o 
   3   1   3     3347.79     3368.85     63.35 o 
   5   1   3    30390.05    33882.00    512.48 o 
   7   1   3    27333.14    26202.42    344.28 o 
   9   1   3     8775.99     7883.27    164.87 o 
  11   1   3     7677.80     6781.56    335.25 o 
  13   1   3     3240.58     2959.04    152.43 o 
  15   1   3     2490.25     2401.61    145.89 o 
 -18   2   3        6.24       32.33     17.61 o 
 -16   2   3      883.55      843.37     81.08 o 
 -14   2   3      380.22      422.52     57.21 o 
 -12   2   3       53.71       88.80     25.30 o 
 -10   2   3      755.68      764.43     53.85 o 
  -8   2   3      185.95      375.76     16.31 o 
  -6   2   3      257.46      169.31     23.23 o 
  -4   2   3        4.03       33.97      7.49 o 
  -2   2   3     3032.34     3394.44     51.59 o 
   0   2   3    16322.13    17131.29    169.21 o 
   2   2   3     2384.90     2335.20     42.72 o 
   4   2   3      223.02      171.27     14.74 o 
   6   2   3       23.53      155.31     19.15 o 
   8   2   3      194.84      339.08     36.61 o 
  10   2   3        6.95       98.53     34.61 o 
  12   2   3      266.12      290.62     62.96 o 
  14   2   3       48.81       27.99     24.30 o 
  16   2   3       26.02       -8.22     14.32 o 
 -17   3   3     3928.37     3914.65    167.16 o 
 -15   3   3     4596.76     4651.97    171.81 o 
 -13   3   3     1275.73     1447.31     85.78 o 
 -11   3   3     2497.75     2373.06    102.71 o 
  -9   3   3    13173.22    13252.39    243.76 o 
  -7   3   3    14665.55    13595.69    227.73 o 
  -5   3   3      261.17       44.68     11.10 o 
  -3   3   3    21658.50    24184.18    240.83 o 
  -1   3   3     2797.18     2818.04     83.10 o 
   1   3   3    58373.29    60405.32    449.71 o 
   3   3   3    22687.57    21725.49    393.25 o 
   5   3   3     8212.17     7854.68    183.90 o 
   7   3   3     2291.46     2174.56     87.58 o 
   9   3   3     5694.14     5393.45    148.12 o 
  11   3   3     8657.77     7973.94    197.83 o 
  13   3   3     5472.26     4840.54    159.92 o 
  15   3   3     1187.54      967.87     94.39 o 
 -16   4   3       52.73      127.64     32.34 o 
 -14   4   3     1028.86     1036.53     78.31 o 
 -12   4   3     2302.54     2308.31    123.02 o 
 -10   4   3       97.87      162.24     30.22 o 
  -8   4   3     5201.43     5510.84    248.80 o 
  -6   4   3     8647.56     8396.25    170.76 o 
  -4   4   3     1900.39     2049.59     52.96 o 
  -2   4   3      148.14      111.65     15.59 o 
   0   4   3     8754.92     8201.01    115.73 o 
   2   4   3    17113.38    18054.83    198.31 o 
   4   4   3     7422.23     7042.87    103.69 o 
   6   4   3      228.83      277.67     20.06 o 
   8   4   3     2593.62     2203.33    140.44 o 
  10   4   3       33.33       52.25     15.41 o 
  12   4   3      873.57      850.39     63.73 o 
  14   4   3       81.93      124.05     20.70 o 
 -17   5   3       80.38      174.87     54.35 o 
 -15   5   3     1636.69     1655.27    100.24 o 
 -13   5   3     4140.33     4135.59    187.87 o 
 -11   5   3     3469.81     3410.74    130.27 o 
  -9   5   3      855.14      783.79     55.05 o 
  -7   5   3      550.81      411.50     43.57 o 
  -5   5   3     5846.05     5472.28     99.82 o 
  -3   5   3     4930.58     5602.19    104.55 o 
  -1   5   3    10380.83     9539.22    342.65 o 
   1   5   3    10406.46    10687.64    144.96 o 
   3   5   3     2350.99     2230.71     59.51 o 
   5   5   3     7981.58     6685.08    117.33 o 
   7   5   3     7631.83     7551.66    178.24 o 
   9   5   3     3612.32     3433.91    105.58 o 
  11   5   3      672.27      603.43     51.60 o 
  13   5   3      584.24      573.72     63.03 o 
  15   5   3     1144.84     1188.35     96.48 o 
 -16   6   3      343.23      320.72     46.88 o 
 -14   6   3        9.62       15.61     15.87 o 
 -12   6   3       25.63       89.63     21.00 o 
 -10   6   3      144.75      156.80     30.14 o 
  -8   6   3      652.64      560.73     54.13 o 
  -6   6   3     4776.82     5254.24    163.78 o 
  -4   6   3    10828.56    10710.59    167.08 o 
  -2   6   3     7090.74     7058.69    198.81 o 
   0   6   3     5097.51     4963.09    113.70 o 
   2   6   3     3095.30     3073.24     89.44 o 
   4   6   3     1519.87     1457.83     50.71 o 
   6   6   3      990.97     1175.63     60.09 o 
   8   6   3      112.85       97.92     23.26 o 
  10   6   3      200.61      260.45     40.34 o 
  12   6   3       14.49       81.25     18.44 o 
  14   6   3      152.88      237.24     42.71 o 
 -15   7   3      582.30      620.19     72.54 o 
 -13   7   3     1446.37     1429.33    120.57 o 
 -11   7   3     1724.68     1692.48     94.42 o 
  -9   7   3      131.36      153.01     29.15 o 
  -7   7   3      658.04      789.54     58.08 o 
  -5   7   3     7541.21     6952.57    369.73 o 
  -3   7   3    11830.53    11988.38    258.51 o 
  -1   7   3     9733.19    10288.56    379.44 o 
   1   7   3     4191.54     4581.71    272.73 o 
   3   7   3     1142.19      976.10     71.25 o 
   5   7   3     5524.51     5022.06    180.27 o 
   7   7   3     4063.86     3880.87    137.03 o 
   9   7   3       60.86       74.57     18.65 o 
  11   7   3        6.76       27.32     22.87 o 
  13   7   3        0.76       45.23     22.74 o 
 -14   8   3       42.18      119.18     50.71 o 
 -12   8   3      654.99      622.37     68.49 o 
 -10   8   3     1854.61     1810.56     97.00 o 
  -8   8   3      742.49      755.35     58.34 o 
  -6   8   3      764.74      898.07     62.07 o 
  -4   8   3     5163.29     5401.02    211.37 o 
  -2   8   3     7781.28     8152.57    192.31 o 
   0   8   3     3472.88     3166.36    153.81 o 
   2   8   3      356.14      332.82     52.22 o 
   4   8   3      590.46      510.71     55.11 o 
   6   8   3     1861.68     2006.28    114.36 o 
   8   8   3     1464.41     1655.54    120.49 o 
  10   8   3      438.19      515.43     77.17 o 
  12   8   3       64.18      149.63     46.29 o 
 -11   9   3        0.62       23.79     21.06 o 
  -9   9   3      814.08      860.77     66.66 o 
  -7   9   3     4905.13     5090.47    167.66 o 
  -5   9   3     4561.93     4501.42    187.66 o 
  -3   9   3     1490.91     1496.61    105.89 o 
  -1   9   3     3802.23     3696.90    278.71 o 
   1   9   3     7691.16     8014.29    252.51 o 
   3   9   3     2987.91     2879.39    215.85 o 
   5   9   3      421.63      401.39     96.10 o 
   7   9   3       15.36        6.87     21.52 o 
   9   9   3        0.96       58.76     35.90 o 
 -10  10   3     1334.22     1345.68    105.04 o 
  -8  10   3     3138.70     3059.74    171.05 o 
  -6  10   3     1974.42     2131.74    174.31 o 
  -4  10   3      429.94      483.14     48.01 o 
  -2  10   3       34.75       56.43     17.18 o 
   0  10   3     1001.79     1157.35    128.68 o 
   2  10   3     3844.34     4029.11    265.13 o 
   4  10   3     2859.89     3173.84    239.88 o 
   6  10   3      164.47      208.10     48.38 o 
   8  10   3      160.78      222.56     38.01 o 
  -7  11   3       40.14        6.52     37.74 o 
  -5  11   3     1065.84     1201.59    177.01 o 
  -3  11   3     3129.56     3141.13    259.43 o 
  -1  11   3     3761.99     3629.58    250.47 o 
   1  11   3     1208.39     1279.11    141.72 o 
   3  11   3       69.16      131.19     35.81 o 
   5  11   3      209.08      363.55     56.16 o 
  -2  12   3     1379.00     1365.84    200.10 o 
   0  12   3      115.40      274.47     60.14 o 
 -18   0   4     1064.81      932.82    158.28 o 
 -16   0   4      930.41      872.83    141.99 o 
 -14   0   4     6212.64     6378.37    330.84 o 
 -12   0   4    14937.90    13826.66    373.33 o 
 -10   0   4    26599.30    28828.96    492.35 o 
  -8   0   4    12297.28    12681.55    263.97 o 
  -6   0   4     9661.82     9222.13    211.98 o 
  -4   0   4   101030.20   105631.44   1436.50 o 
  -2   0   4     5166.92     5381.80     82.27 o 
   0   0   4    33280.58    35619.58    427.90 o 
   2   0   4      486.82      491.25     29.38 o 
   4   0   4       50.39       46.94     12.75 o 
   6   0   4     7030.10     6137.40    159.24 o 
   8   0   4     1702.94     1628.53     84.17 o 
  10   0   4     2203.07     2192.60    106.30 o 
  12   0   4     3356.50     3205.34    217.75 o 
  14   0   4     1653.47     1818.18    173.36 o 
  16   0   4     3555.61     3469.39    262.55 o 
 -17   1   4       98.66       96.52     30.48 o 
 -15   1   4     1037.25      986.61     84.63 o 
 -13   1   4      389.89      536.63     60.24 o 
 -11   1   4      837.41      668.23     49.28 o 
  -9   1   4    10561.82    11105.44    182.08 o 
  -7   1   4      112.03       99.66     16.18 o 
  -5   1   4     9220.46     9558.94     99.67 o 
  -3   1   4     1224.72     1137.75     25.12 o 
  -1   1   4    21435.57    22865.38    209.71 o 
   1   1   4        4.34       33.24      8.87 o 
   3   1   4     5298.18     5885.81     92.81 o 
   5   1   4    14832.48    15995.63    195.35 o 
   7   1   4     2747.09     2865.79     77.32 o 
   9   1   4       84.90       64.49     12.19 o 
  11   1   4      649.83      737.75     53.08 o 
  13   1   4       49.01       55.14     24.46 o 
  15   1   4      160.28      175.11     34.87 o 
 -18   2   4     1586.55     1684.64    127.83 o 
 -16   2   4     3767.97     3858.63    158.59 o 
 -14   2   4     2366.65     2186.10    109.44 o 
 -12   2   4     3300.99     3178.76    123.01 o 
 -10   2   4    18918.61    18540.05    512.78 o 
  -8   2   4    24179.68    23832.28    332.96 o 
  -6   2   4    16033.52    16304.27    272.09 o 
  -4   2   4     1862.58     1676.16     37.58 o 
  -2   2   4       93.77       86.21      9.60 o 
   0   2   4    31250.46    31902.39    732.68 o 
   2   2   4    19047.69    18643.37    289.36 o 
   4   2   4     4049.60     4342.44     84.62 o 
   6   2   4     1622.47     2061.19     61.93 o 
   8   2   4     1097.26      971.84     45.09 o 
  10   2   4     7222.76     6878.35    339.12 o 
  12   2   4     7075.14     6456.33    178.51 o 
  14   2   4     2138.37     2138.46    132.70 o 
 -17   3   4      179.35      210.48     50.24 o 
 -15   3   4      163.61      196.31     38.95 o 
 -13   3   4     2495.15     2231.13    108.04 o 
 -11   3   4       71.83       93.21     23.27 o 
  -9   3   4      165.16      108.84     27.78 o 
  -7   3   4      180.32      239.09     30.91 o 
  -5   3   4     4565.09     4841.77     90.68 o 
  -3   3   4     1124.32     1324.90     36.59 o 
  -1   3   4    13869.75    14978.20    180.74 o 
   1   3   4     9788.86    11046.55    116.51 o 
   3   3   4    18408.72    22326.49    482.30 o 
   5   3   4     6961.49     6161.88     98.93 o 
   7   3   4      752.52      606.08     34.45 o 
   9   3   4     2641.34     2603.88    109.76 o 
  11   3   4      222.23      322.02     42.72 o 
  13   3   4        7.48       69.61     15.24 o 
  15   3   4        0.88       20.37     14.74 o 
 -16   4   4     2995.91     3054.85    142.95 o 
 -14   4   4      114.31      185.78     36.31 o 
 -12   4   4     2094.96     1931.71     98.14 o 
 -10   4   4    11623.22    11118.53    233.82 o 
  -8   4   4     5085.14     4521.25    130.18 o 
  -6   4   4    30221.01    31234.75    313.83 o 
  -4   4   4    16048.48    17537.09    204.52 o 
  -2   4   4     2826.54     2605.75     61.34 o 
   0   4   4     8180.00     7166.42     90.79 o 
   2   4   4     6998.28     7650.51    102.19 o 
   4   4   4    11888.03    12126.04    217.58 o 
   6   4   4     2143.54     1828.76    130.81 o 
   8   4   4    11475.14    11498.13    711.70 o 
  10   4   4    17789.08    17863.13    555.92 o 
  12   4   4     2659.59     2474.83    110.76 o 
  14   4   4     1603.58     1544.84    106.77 o 
 -17   5   4      914.96     1048.62     86.23 o 
 -15   5   4       60.27      129.86     27.18 o 
 -13   5   4      349.01      425.89     55.97 o 
 -11   5   4     2863.04     2704.54    115.17 o 
  -9   5   4      509.75      558.65     49.68 o 
  -7   5   4      959.43      884.05     55.46 o 
  -5   5   4     1599.44     1820.27     54.11 o 
  -3   5   4        0.93       49.78     10.31 o 
  -1   5   4     5879.41     5373.49    101.97 o 
   1   5   4    37117.23    38955.88    677.33 o 
   3   5   4     9872.28    10165.36    134.30 o 
   5   5   4     2158.96     2428.45     61.88 o 
   7   5   4        4.92       57.44     13.06 o 
   9   5   4     2202.06     2185.10    112.71 o 
  11   5   4       11.06       45.16     12.30 o 
  13   5   4       25.04       90.10     21.79 o 
 -16   6   4      254.38      327.66     50.62 o 
 -14   6   4     2846.85     2634.18    128.27 o 
 -12   6   4     4034.38     3866.33    147.91 o 
 -10   6   4      488.62      469.45     54.18 o 
  -8   6   4      488.29      649.40     53.06 o 
  -6   6   4      974.53      860.30     56.71 o 
  -4   6   4    17776.92    18982.31    243.24 o 
  -2   6   4    16398.73    15641.39    559.97 o 
   0   6   4     4249.69     3305.23     76.67 o 
   2   6   4      329.24      374.06     46.15 o 
   4   6   4     5146.33     5011.70    110.63 o 
   6   6   4    12804.90    12320.99    243.62 o 
   8   6   4     2067.22     1839.06     89.16 o 
  10   6   4       70.26       39.71     24.84 o 
  12   6   4       32.69       63.90     22.42 o 
 -15   7   4      271.90      272.97     43.11 o 
 -13   7   4      662.25      645.20     70.43 o 
 -11   7   4       12.40       57.36     36.71 o 
  -9   7   4      115.41      216.17     36.34 o 
  -7   7   4       21.97       57.85     16.84 o 
  -5   7   4     4719.26     4678.85    141.56 o 
  -3   7   4     9612.49     9513.16    182.22 o 
  -1   7   4     1186.45     1178.05     59.52 o 
   1   7   4     2462.71     2282.82     91.17 o 
   3   7   4     3352.99     2969.17    107.20 o 
   5   7   4     4969.45     5350.23    201.53 o 
   7   7   4     3011.14     3007.80    292.96 o 
   9   7   4        2.65       32.13     16.92 o 
  11   7   4       19.61       11.99     18.80 o 
 -14   8   4      102.26      205.35     32.57 o 
 -12   8   4       45.28       83.18     20.73 o 
 -10   8   4     2867.78     2608.29    119.09 o 
  -8   8   4     2743.11     2561.16    112.72 o 
  -6   8   4      149.93      230.74     37.84 o 
  -4   8   4     1970.33     1848.45    110.62 o 
  -2   8   4      580.36      464.86     36.90 o 
   0   8   4     3116.31     3120.96    109.36 o 
   2   8   4     8323.49     8730.60    431.03 o 
   4   8   4      642.09      714.09     84.35 o 
   6   8   4      186.73      282.94     55.28 o 
   8   8   4      190.12      198.18     46.53 o 
  10   8   4     1030.91     1131.37    106.30 o 
 -11   9   4      306.78      447.39     59.21 o 
  -9   9   4      290.53      433.47     55.69 o 
  -7   9   4     1306.03     1382.11     81.36 o 
  -5   9   4      681.52      771.53     64.91 o 
  -3   9   4      532.58      616.78     77.61 o 
  -1   9   4    11169.16    11050.82    384.60 o 
   1   9   4     7945.53     7841.63    253.33 o 
   3   9   4     3981.80     3851.76    180.03 o 
   5   9   4     3585.20     3089.70    166.36 o 
   7   9   4     1081.36     1062.09    101.57 o 
   9   9   4      689.07      735.52     99.57 o 
 -10  10   4       31.99      119.98     32.91 o 
  -8  10   4        1.84       35.36     17.22 o 
  -6  10   4      887.18      848.27     60.04 o 
  -4  10   4     1066.19     1096.34     97.53 o 
  -2  10   4     2040.63     2172.71    211.98 o 
   0  10   4     4163.10     4013.68    215.04 o 
   2  10   4     2683.00     2450.52    330.16 o 
   4  10   4     2061.23     1895.24    209.68 o 
   6  10   4     1163.60     1137.73    104.26 o 
   8  10   4      583.04      659.92     89.11 o 
  -7  11   4     1549.01     1451.51    172.68 o 
  -5  11   4     1775.55     1695.59    190.06 o 
  -3  11   4     1047.35     1107.39    173.48 o 
  -1  11   4     1707.47     1667.77    117.06 o 
   1  11   4     1167.89     1247.48    143.21 o 
   3  11   4      571.87      684.18     87.74 o 
   5  11   4      689.21      705.82     77.62 o 
 -17   1   5      580.36      598.58     87.15 o 
 -15   1   5     4311.15     4241.14    160.28 o 
 -13   1   5     4518.81     4306.35    149.44 o 
 -11   1   5     4918.20     4441.23    118.85 o 
  -9   1   5    12663.43    11934.51    188.91 o 
  -7   1   5    24267.31    24375.99    233.45 o 
  -5   1   5    60765.16    65471.01    709.27 o 
  -3   1   5    58811.31    60696.30    408.34 o 
  -1   1   5    30913.33    31635.21    332.39 o 
   1   1   5     2279.76     2445.90     89.87 o 
   3   1   5       14.57       34.15      6.75 o 
   5   1   5     7411.32     7748.82    127.91 o 
   7   1   5       23.60      105.63     17.85 o 
   9   1   5      138.52      130.43     19.58 o 
  11   1   5      865.23      874.19     56.79 o 
  13   1   5     1691.98     1546.00    108.92 o 
  15   1   5     2735.33     2641.31    153.83 o 
 -18   2   5       15.11       67.55     31.53 o 
 -16   2   5      635.58      636.67     72.06 o 
 -14   2   5      913.05      878.16     73.15 o 
 -12   2   5        8.69       33.71     22.26 o 
 -10   2   5     2594.71     2535.74     99.04 o 
  -8   2   5     1667.89     1634.95     59.79 o 
  -6   2   5     6361.98     5842.17     79.12 o 
  -4   2   5     8778.97     8565.58     93.21 o 
  -2   2   5     2725.78     3094.55     44.29 o 
   0   2   5     6477.85     6615.81    236.56 o 
   2   2   5     7194.53     7679.04    109.64 o 
   4   2   5    19375.41    20824.61    235.33 o 
   6   2   5     6604.33     6084.05    117.21 o 
   8   2   5        6.88       19.38     19.45 o 
  10   2   5      630.23      579.29     53.88 o 
  12   2   5      510.24      674.34     54.54 o 
  14   2   5      238.14      345.73     59.54 o 
 -17   3   5     1373.19     1358.76     93.19 o 
 -15   3   5     1337.37     1132.02     80.17 o 
 -13   3   5        5.30       69.10     20.22 o 
 -11   3   5     5298.76     5400.64    158.23 o 
  -9   3   5    28683.93    28669.99    668.06 o 
  -7   3   5    22025.37    24636.41    572.52 o 
  -5   3   5     7007.56     8111.97    107.47 o 
  -3   3   5     2904.65     2741.11     54.58 o 
  -1   3   5    26261.11    25992.73    265.50 o 
   1   3   5    42689.00    45827.85    410.09 o 
   3   3   5     4391.39     4780.66    130.67 o 
   5   3   5       31.72       69.23     11.10 o 
   7   3   5       86.87      100.44     15.75 o 
   9   3   5      314.22      322.58     47.58 o 
  11   3   5     5568.66     5570.70    165.85 o 
  13   3   5     1980.74     1848.98     95.10 o 
  15   3   5      359.57      464.79    102.08 o 
 -16   4   5      535.85      625.45     72.44 o 
 -14   4   5      540.25      490.30     61.31 o 
 -12   4   5      150.87      193.23     36.88 o 
 -10   4   5     2118.66     2181.49     95.41 o 
  -8   4   5     2451.14     2420.85     92.97 o 
  -6   4   5      699.03      954.34    100.37 o 
  -4   4   5     5977.82     6621.82    100.69 o 
  -2   4   5       42.67      158.89     16.30 o 
   0   4   5    19280.46    19740.63    429.87 o 
   2   4   5    15650.10    17260.87    210.99 o 
   4   4   5     2480.19     3130.36     67.06 o 
   6   4   5      765.07      677.48     36.69 o 
   8   4   5     3281.50     3209.44    113.97 o 
  10   4   5     2796.49     2771.08    112.32 o 
  12   4   5      358.34      398.84     58.77 o 
  14   4   5       43.03      112.58     61.22 o 
 -17   5   5      515.65      628.66     74.81 o 
 -15   5   5     4142.84     3759.50    156.74 o 
 -13   5   5     2372.30     2173.95    108.93 o 
 -11   5   5     1510.35     1487.81     82.95 o 
  -9   5   5      787.98      979.06     61.94 o 
  -7   5   5     2471.39     2608.81    146.04 o 
  -5   5   5    16017.08    16324.01    221.74 o 
  -3   5   5    18092.30    19644.18    236.04 o 
  -1   5   5     5343.83     5315.98     92.34 o 
   1   5   5     1731.49     1751.39     43.52 o 
   3   5   5     4184.15     4615.76     90.95 o 
   5   5   5    12274.90    12738.35    389.89 o 
   7   5   5     4570.61     4410.86    234.59 o 
   9   5   5       55.30       83.26     24.27 o 
  11   5   5      783.21      885.17    132.15 o 
  13   5   5     1252.33     1092.50    114.50 o 
 -16   6   5     1205.28     1407.01    101.88 o 
 -14   6   5     1436.83     1419.95     98.73 o 
 -12   6   5      273.72      264.78     43.46 o 
 -10   6   5      204.25      252.67     39.82 o 
  -8   6   5      185.05      214.62     33.98 o 
  -6   6   5      721.95      903.98     56.56 o 
  -4   6   5     2431.54     2716.17    191.45 o 
  -2   6   5      689.51      552.37     37.44 o 
   0   6   5      922.79      781.72     38.79 o 
   2   6   5     1901.45     1847.24     62.89 o 
   4   6   5     5075.74     5140.70    113.80 o 
   6   6   5     5758.03     5684.38    208.36 o 
   8   6   5     2860.71     2888.79    151.99 o 
  10   6   5      765.94      660.59     85.86 o 
  12   6   5        6.93       79.75     51.99 o 
 -15   7   5     1206.32     1241.90     92.12 o 
 -13   7   5     1497.00     1351.31     94.32 o 
 -11   7   5     1501.36     1406.25     84.52 o 
  -9   7   5      563.36      588.31     54.17 o 
  -7   7   5       99.44      125.80     22.80 o 
  -5   7   5      149.35      231.87     35.23 o 
  -3   7   5     4609.86     4649.76    134.00 o 
  -1   7   5    10410.17    10249.82    299.13 o 
   1   7   5     4550.99     4526.08    252.91 o 
   3   7   5     1264.62     1233.86     77.44 o 
   5   7   5     4453.21     4431.13    187.35 o 
   7   7   5     3159.00     3291.63    166.93 o 
   9   7   5     1860.72     1855.32    127.27 o 
  11   7   5      936.20      880.80    101.95 o 
 -14   8   5     1070.10     1108.58     87.73 o 
 -12   8   5     1110.85      980.44     83.61 o 
 -10   8   5      186.68      270.42     42.28 o 
  -8   8   5        2.95       51.18     23.16 o 
  -6   8   5     1816.13     1878.64     91.32 o 
  -4   8   5     3677.87     3229.56    120.45 o 
  -2   8   5      302.74      279.43     33.61 o 
   0   8   5      246.53      309.78     54.34 o 
   2   8   5     2312.30     2210.36    126.18 o 
   4   8   5     3665.80     3634.11    171.68 o 
   6   8   5     3131.04     3016.30    290.45 o 
   8   8   5      678.85      604.79     87.57 o 
  10   8   5      269.89      351.43     63.35 o 
 -11   9   5      117.37      188.69     36.89 o 
  -9   9   5      656.24      709.35     63.22 o 
  -7   9   5        7.91       68.09     20.97 o 
  -5   9   5      520.33      654.03     52.94 o 
  -3   9   5       11.74       60.53     22.88 o 
  -1   9   5     3637.26     3653.99    160.81 o 
   1   9   5     4788.69     4962.85    198.94 o 
   3   9   5     1044.89      934.18     90.30 o 
   5   9   5      898.25      950.28    103.12 o 
   7   9   5     1159.52     1078.69    103.42 o 
   9   9   5     2211.55     2102.00    201.46 o 
 -10  10   5     4126.42     4263.30    164.91 o 
  -8  10   5     3401.39     3451.87    202.82 o 
  -6  10   5     1086.47     1042.82     98.85 o 
  -4  10   5      172.41      239.43     50.42 o 
  -2  10   5      665.26      721.65     86.74 o 
   0  10   5     4917.84     5000.20    204.09 o 
   2  10   5     3748.27     3495.88    176.53 o 
   4  10   5       68.12       81.74     29.35 o 
   6  10   5      103.23      185.36     77.37 o 
  -7  11   5      114.49      187.06     63.13 o 
  -5  11   5      418.85      422.91     72.09 o 
  -3  11   5      646.07      823.95    103.22 o 
  -1  11   5       97.74      152.55     37.46 o 
   1  11   5       89.28      137.73     24.04 o 
   3  11   5      973.97     1063.05    100.61 o 
 -18   0   6      209.44      345.73     92.98 o 
 -16   0   6     1057.69     1204.83    108.19 o 
 -14   0   6     3286.84     3125.04    159.44 o 
 -12   0   6      467.43      548.01     69.40 o 
 -10   0   6     1158.43     1184.92     79.68 o 
  -8   0   6     3003.82     2538.81     77.36 o 
  -6   0   6    86834.47    92900.89    877.98 o 
  -4   0   6    22102.07    20019.41    240.02 o 
  -2   0   6    42800.82    51666.78    614.99 o 
   0   0   6     1296.84      898.10     38.72 o 
   2   0   6      131.89      106.45     18.97 o 
   4   0   6     9775.10     9109.24    195.90 o 
   6   0   6     7690.00     8488.83    206.62 o 
   8   0   6     1361.79     1450.42     83.76 o 
  10   0   6      846.79      887.09     66.29 o 
  12   0   6       33.36       38.55     26.06 o 
  14   0   6     2207.36     2151.46    189.11 o 
 -19   1   6      103.26      168.91     28.98 o 
 -17   1   6      633.31      703.39     78.30 o 
 -15   1   6     2923.12     2753.04    126.24 o 
 -13   1   6     3377.08     2996.30    105.86 o 
 -11   1   6      626.18      819.73     48.11 o 
  -9   1   6     2694.56     2447.96     77.38 o 
  -7   1   6     1395.54     1177.66     33.86 o 
  -5   1   6    16195.63    18201.20    167.52 o 
  -3   1   6    51661.02    56404.34    428.38 o 
  -1   1   6     4088.76     3282.33     75.49 o 
   1   1   6     8217.52     9141.46    117.36 o 
   3   1   6     7252.07     7150.36    113.87 o 
   5   1   6     6623.71     6533.84    119.78 o 
   7   1   6      840.92      976.42     46.06 o 
   9   1   6      371.27      383.15     35.82 o 
  11   1   6      264.38      278.24     49.09 o 
  13   1   6     1211.72     1089.77     89.22 o 
  15   1   6      203.49      240.84     47.63 o 
 -18   2   6      465.57      471.79     65.29 o 
 -16   2   6      701.40      713.98     75.39 o 
 -14   2   6      362.52      286.67     47.53 o 
 -12   2   6     1988.94     1884.36     92.81 o 
 -10   2   6    15417.71    14993.55    460.31 o 
  -8   2   6    16454.30    17031.79    258.02 o 
  -6   2   6    16102.40    17755.12    182.62 o 
  -4   2   6    18533.56    19181.96    167.04 o 
  -2   2   6    14604.01    13278.27    127.20 o 
   0   2   6    30006.67    31957.95    360.87 o 
   2   2   6     9697.99    10018.16    134.52 o 
   4   2   6      677.61      494.04     28.31 o 
   6   2   6      918.26      859.39     41.41 o 
   8   2   6      327.54      373.66     34.35 o 
  10   2   6     1453.26     1489.09     77.51 o 
  12   2   6     1123.91     1002.47     89.97 o 
  14   2   6      348.83      302.44     79.95 o 
 -17   3   6     1264.90     1343.97     93.78 o 
 -15   3   6     1549.31     1403.04     88.87 o 
 -13   3   6     5087.04     4876.81    162.28 o 
 -11   3   6     2444.33     2035.63     93.61 o 
  -9   3   6     1032.58     1004.89     59.05 o 
  -7   3   6     2014.80     1997.29     54.77 o 
  -5   3   6      287.91      280.23     18.17 o 
  -3   3   6       62.96       76.06     10.18 o 
  -1   3   6      528.69      522.41     32.43 o 
   1   3   6     2095.31     1584.88     42.63 o 
   3   3   6     2807.29     3116.53     72.72 o 
   5   3   6     1299.46     1441.77     52.54 o 
   7   3   6     7385.57     7075.72    208.93 o 
   9   3   6     2726.34     2455.79     99.80 o 
  11   3   6     1302.45     1233.97     71.40 o 
  13   3   6     1017.37     1010.88     89.55 o 
 -18   4   6      773.61      802.43     75.84 o 
 -16   4   6      529.68      516.11     65.84 o 
 -14   4   6     5545.53     5487.53    182.85 o 
 -12   4   6    15019.18    15408.52    304.66 o 
 -10   4   6     8020.39     7906.82    474.44 o 
  -8   4   6    12967.29    14720.16    356.08 o 
  -6   4   6    14634.69    17276.89    233.70 o 
  -4   4   6    13808.11    14151.71    165.23 o 
  -2   4   6    13330.98    12884.80    164.43 o 
   0   4   6    14691.56    14970.73    204.84 o 
   2   4   6    18248.79    20421.56    437.61 o 
   4   4   6     1304.32     1623.82     55.48 o 
   6   4   6    11179.86    11551.95    182.00 o 
   8   4   6    12263.42    11699.81    307.14 o 
  10   4   6     1214.60     1242.44    132.89 o 
  12   4   6     1330.26     1239.47     95.49 o 
  14   4   6      296.69      372.85     61.56 o 
 -17   5   6     2065.78     2126.09    120.95 o 
 -15   5   6     1555.44     1690.82    101.52 o 
 -13   5   6      855.77      827.32     69.56 o 
 -11   5   6      223.89      245.65     39.03 o 
  -9   5   6     2567.89     2690.45    106.62 o 
  -7   5   6      566.08      771.73     52.63 o 
  -5   5   6     1506.64     1905.81     59.57 o 
  -3   5   6     4463.52     4161.01     89.58 o 
  -1   5   6       46.29      117.38     15.25 o 
   1   5   6        3.04      119.02     56.93 o 
   3   5   6      138.15      367.68     26.16 o 
   5   5   6      202.51       93.71     20.85 o 
   7   5   6       11.92        8.85     23.75 o 
   9   5   6     2173.78     2192.96    131.04 o 
  11   5   6     2214.05     2155.46    134.86 o 
  13   5   6      154.02      182.87     48.87 o 
 -16   6   6     2527.87     2344.25    126.48 o 
 -14   6   6     4164.09     3905.18    158.41 o 
 -12   6   6     1130.84     1061.59     72.61 o 
 -10   6   6      653.74      776.82     62.67 o 
  -8   6   6      610.03      741.94     58.32 o 
  -6   6   6     4535.17     4247.33    129.61 o 
  -4   6   6     6746.78     6161.74    129.03 o 
  -2   6   6      463.16      661.86     35.86 o 
   0   6   6      305.70      423.02     31.41 o 
   2   6   6     1746.26     1789.15     84.85 o 
   4   6   6     6138.50     6031.56    153.59 o 
   6   6   6     4313.12     4498.87    187.05 o 
   8   6   6      738.89      810.19     91.10 o 
  10   6   6     1124.73     1057.12    107.07 o 
  12   6   6     1206.79     1171.99    100.52 o 
 -15   7   6     3401.85     3645.95    159.59 o 
 -13   7   6     2141.20     2127.20    113.06 o 
 -11   7   6      230.04      299.90     43.87 o 
  -9   7   6      253.91      290.78     41.73 o 
  -7   7   6      288.96      262.76     37.67 o 
  -5   7   6     4967.91     4786.22    143.05 o 
  -3   7   6      187.80      246.56     31.48 o 
  -1   7   6     3952.44     3702.87    163.31 o 
   1   7   6      807.20      735.08     51.68 o 
   3   7   6     1457.24     1581.03     75.99 o 
   5   7   6     8053.62     7472.95    326.56 o 
   7   7   6     1375.98     1256.12    105.88 o 
   9   7   6        8.42       82.20     26.05 o 
  11   7   6      287.17      352.05     63.85 o 
 -14   8   6      281.75      374.26     54.02 o 
 -12   8   6     1757.24     1691.92     98.75 o 
 -10   8   6     5211.09     5311.97    176.93 o 
  -8   8   6      193.13      242.89     36.66 o 
  -6   8   6      386.40      477.79     63.82 o 
  -4   8   6     4452.59     4097.49    242.80 o 
  -2   8   6     1972.73     1914.17    105.34 o 
   0   8   6     5212.96     4971.74    188.35 o 
   2   8   6      688.66      813.19     87.28 o 
   4   8   6        7.22       21.94     23.42 o 
   6   8   6     1264.20     1037.26    100.66 o 
   8   8   6     3097.87     2900.97    169.78 o 
  10   8   6     3089.45     3035.40    388.87 o 
 -11   9   6     1781.92     2071.65    109.73 o 
  -9   9   6     3264.09     3340.24    137.83 o 
  -7   9   6     1192.39     1168.63     99.17 o 
  -5   9   6      465.51      421.46     70.64 o 
  -3   9   6     7379.73     7169.69    252.98 o 
  -1   9   6     5216.91     5577.55    205.50 o 
   1   9   6     3069.80     3195.82    159.55 o 
   3   9   6     1533.90     1456.93    109.34 o 
   5   9   6       54.80      142.49     61.35 o 
   7   9   6      434.92      595.57     87.10 o 
   9   9   6     1249.21     1339.92    115.86 o 
 -10  10   6      316.94      376.56     69.96 o 
  -8  10   6       19.74       72.25     29.58 o 
  -6  10   6        4.14       15.67     16.65 o 
  -4  10   6      453.69      530.92     81.47 o 
  -2  10   6      575.92      620.82     83.81 o 
   0  10   6       95.30      129.95     32.28 o 
   2  10   6      229.11      230.95     48.18 o 
   4  10   6      969.83      988.35     99.95 o 
   6  10   6     2323.84     2456.19    156.62 o 
  -7  11   6     1414.75     1543.00    121.72 o 
  -5  11   6      978.36     1051.36    116.41 o 
  -3  11   6     2904.13     3090.60    183.39 o 
  -1  11   6     3792.02     4200.43    287.40 o 
   1  11   6     2236.74     2131.70    136.12 o 
   3  11   6      290.83      366.97     65.02 o 
 -19   1   7      447.21      569.72    180.06 o 
 -17   1   7      982.80     1013.71     84.58 o 
 -15   1   7     3380.04     3245.37    138.13 o 
 -13   1   7       45.45      106.20     21.10 o 
 -11   1   7        1.68       80.76     18.16 o 
  -9   1   7      728.12      659.72     30.35 o 
  -7   1   7     5336.79     5618.49     88.53 o 
  -5   1   7    47834.91    47215.51    346.52 o 
  -3   1   7    28250.30    28156.28    272.58 o 
  -1   1   7     2776.10     2631.45     48.99 o 
   1   1   7    13892.86    13086.81    156.39 o 
   3   1   7    19006.36    19134.53    222.33 o 
   5   1   7     9301.31     9411.83    153.82 o 
   7   1   7     1699.58     1470.85     59.34 o 
   9   1   7      441.48      498.78     65.14 o 
  11   1   7     1144.44     1100.41     65.41 o 
  13   1   7      759.00      692.31     80.23 o 
 -18   2   7      319.22      392.66     56.32 o 
 -16   2   7     1877.07     1977.95    110.87 o 
 -14   2   7     2196.56     2139.65    123.83 o 
 -12   2   7      640.50      528.86     56.28 o 
 -10   2   7       19.34       49.17     15.48 o 
  -8   2   7     1357.33     1408.97     39.73 o 
  -6   2   7     7080.93     8191.62    102.64 o 
  -4   2   7     1389.26     2055.16     41.31 o 
  -2   2   7     6720.28     6394.74    135.76 o 
   0   2   7    11061.71    12545.86    193.15 o 
   2   2   7      135.25      274.55     25.26 o 
   4   2   7     5701.90     5707.34    109.82 o 
   6   2   7     2959.02     3267.84     88.28 o 
   8   2   7      309.39      251.54     58.36 o 
  10   2   7        1.77       37.15     10.82 o 
  12   2   7      638.04      744.26     72.20 o 
  14   2   7     1328.67     1354.44    151.22 o 
 -17   3   7      912.53      902.42    111.02 o 
 -15   3   7        0.52       31.90     27.42 o 
 -13   3   7       65.30      128.09     26.02 o 
 -11   3   7     7954.10     7908.48    194.85 o 
  -9   3   7    10198.09     9677.34    430.42 o 
  -7   3   7      818.47      496.11     39.58 o 
  -5   3   7     6523.79     6385.95    120.08 o 
  -3   3   7    22786.04    22652.38    237.42 o 
  -1   3   7    23596.56    23549.63    561.89 o 
   1   3   7    16149.68    15149.24    179.11 o 
   3   3   7     2167.88     1715.77     53.29 o 
   5   3   7     3639.20     3390.38     86.64 o 
   7   3   7     3978.96     3803.21    100.16 o 
   9   3   7     3368.48     3303.24    154.60 o 
  11   3   7     1594.20     1528.87    106.38 o 
  13   3   7       10.80       50.73     58.23 o 
 -18   4   7      506.09      594.48     71.81 o 
 -16   4   7      964.62      973.65     82.34 o 
 -14   4   7     2295.74     2508.67    119.18 o 
 -12   4   7     5024.13     4605.81    169.75 o 
 -10   4   7     7142.39     6926.86    179.50 o 
  -8   4   7     2673.36     2615.24    138.53 o 
  -6   4   7      154.24      145.87     17.75 o 
  -4   4   7     2123.16     2033.81     53.30 o 
  -2   4   7      197.60      406.42     22.91 o 
   0   4   7      136.38      178.84     24.27 o 
   2   4   7      122.25      228.05     15.94 o 
   4   4   7      978.05      922.98     53.33 o 
   6   4   7      578.39      612.14     45.64 o 
   8   4   7     3596.89     3815.13    167.94 o 
  10   4   7     2354.66     2278.38    133.83 o 
  12   4   7      886.20     1000.75     91.95 o 
 -17   5   7     1887.74     1822.94    110.87 o 
 -15   5   7     2419.28     2336.98    120.95 o 
 -13   5   7     1321.51     1131.01     75.66 o 
 -11   5   7     1734.12     1552.24     84.04 o 
  -9   5   7     3110.94     2944.10    114.80 o 
  -7   5   7     6596.81     6322.50    157.82 o 
  -5   5   7    18050.83    17614.61    205.69 o 
  -3   5   7     7607.78     7518.75    127.47 o 
  -1   5   7      266.08      292.15     34.04 o 
   1   5   7     2189.42     1924.63     77.94 o 
   3   5   7     7040.88     5736.85    405.84 o 
   5   5   7     8132.13     7827.79    179.87 o 
   7   5   7     1240.39     1119.91     88.40 o 
   9   5   7      416.63      413.25     64.43 o 
  11   5   7     1917.20     1848.60    230.17 o 
 -16   6   7     2278.96     2371.27    126.58 o 
 -14   6   7     5427.17     5484.57    190.22 o 
 -12   6   7     2458.12     2389.58    113.21 o 
 -10   6   7      919.18      969.21     65.14 o 
  -8   6   7      655.06      613.32     52.85 o 
  -6   6   7     1311.05      983.57     68.86 o 
  -4   6   7      229.02      351.90     24.71 o 
  -2   6   7      643.83      589.09     43.39 o 
   0   6   7     1236.29     1179.36     62.76 o 
   2   6   7       95.03      100.29     22.67 o 
   4   6   7      435.62      345.16     34.41 o 
   6   6   7     1900.29     1580.51    110.46 o 
   8   6   7     1552.83     1550.06    111.75 o 
  10   6   7      424.84      553.21     78.89 o 
  12   6   7     1683.09     1739.45    121.94 o 
 -15   7   7     1845.88     1819.72    143.04 o 
 -13   7   7     1596.81     1557.25     94.80 o 
 -11   7   7     3356.79     3434.69    138.21 o 
  -9   7   7     4232.75     4312.73    181.02 o 
  -7   7   7     2160.34     2025.21     93.55 o 
  -5   7   7     1950.08     1677.91    111.20 o 
  -3   7   7      640.08      825.67     62.67 o 
  -1   7   7      581.80      499.07     44.97 o 
   1   7   7     2193.82     2114.84     91.02 o 
   3   7   7      949.38      963.43     58.58 o 
   5   7   7       21.70        5.46     18.88 o 
   7   7   7      348.96      284.50     57.76 o 
   9   7   7     2429.34     2288.46    146.30 o 
  11   7   7     3555.10     3588.73    191.51 o 
 -14   8   7     2349.60     2435.80    126.72 o 
 -12   8   7     1426.75     1542.44    146.99 o 
 -10   8   7      817.31      866.14     67.77 o 
  -8   8   7     1041.89     1104.79    104.59 o 
  -6   8   7     1390.64     1226.16     99.63 o 
  -4   8   7      167.06      158.56     42.12 o 
  -2   8   7      255.37      339.10     51.26 o 
   0   8   7       40.82       73.88     27.45 o 
   2   8   7      959.96      963.35    103.57 o 
   4   8   7     1879.93     1772.88    120.82 o 
   6   8   7     1427.50     1358.14    109.02 o 
   8   8   7      245.68      239.13     54.56 o 
 -11   9   7     5613.76     5579.20    248.23 o 
  -9   9   7     3047.78     3103.44    176.37 o 
  -7   9   7       58.13      105.44     27.78 o 
  -5   9   7       42.05       53.53     35.97 o 
  -3   9   7      931.54     1005.00     88.55 o 
  -1   9   7     1712.01     1574.43    104.44 o 
   1   9   7       71.29      115.40     30.81 o 
   3   9   7      627.54      705.37     87.43 o 
   5   9   7       34.85       30.93     32.92 o 
   7   9   7     1252.62     1183.88    124.40 o 
 -10  10   7     2351.88     2394.25    158.98 o 
  -8  10   7     1141.62     1157.33    111.50 o 
  -6  10   7       49.02       42.80     23.30 o 
  -4  10   7      130.07      151.57     75.88 o 
  -2  10   7     2443.25     2405.02    148.91 o 
   0  10   7     5005.48     4988.56    210.25 o 
   2  10   7      986.52     1080.75     93.14 o 
   4  10   7      127.47      178.12     37.80 o 
   6  10   7     1378.94     1416.11    115.30 o 
  -7  11   7     1042.39     1075.86    108.63 o 
  -5  11   7     1457.51     1489.71    122.63 o 
  -3  11   7       55.00      107.61     31.77 o 
  -1  11   7      363.28      484.32    103.43 o 
   1  11   7       49.58      159.36     27.97 o 
   3  11   7      333.24      411.02     66.44 o 
 -18   0   8     1112.74     1237.70    145.92 o 
 -16   0   8     7929.15     8155.40    288.02 o 
 -14   0   8     2522.28     2762.65    148.02 o 
 -12   0   8     2280.22     1943.56    117.29 o 
 -10   0   8     9720.39    11141.25    202.31 o 
  -8   0   8        4.68       47.98     10.44 o 
  -6   0   8     6852.86     6874.03    163.31 o 
  -4   0   8      299.68      385.83     23.85 o 
  -2   0   8     3921.74     4758.04    114.89 o 
   0   0   8     7038.43     6472.04    138.61 o 
   2   0   8    41934.70    38703.42    526.33 o 
   4   0   8    62564.87    69510.02    880.92 o 
   6   0   8    20274.21    21544.78    389.35 o 
   8   0   8      817.26      752.37     59.87 o 
  10   0   8        2.11       57.57     15.81 o 
  12   0   8     2484.21     2369.08    184.36 o 
 -19   1   8      177.31      258.74     37.14 o 
 -17   1   8      227.13      264.41     45.50 o 
 -15   1   8      459.95      587.97     57.67 o 
 -13   1   8       62.28      105.09     20.21 o 
 -11   1   8      402.37      509.14     43.61 o 
  -9   1   8     3176.14     3965.00     75.71 o 
  -7   1   8     2230.13     2335.25     52.52 o 
  -5   1   8    12874.77    14474.82    145.91 o 
  -3   1   8      412.85      431.79     17.07 o 
  -1   1   8     2307.33     2788.70     93.05 o 
   1   1   8      326.65      650.01     26.81 o 
   3   1   8       79.23      142.82     35.23 o 
   5   1   8      101.88      271.61     24.71 o 
   7   1   8      298.31      361.81     33.98 o 
   9   1   8        0.05       50.73     19.57 o 
  11   1   8      339.68      423.89     69.30 o 
  13   1   8       21.13      103.30     26.06 o 
 -18   2   8     1484.96     1664.13    104.01 o 
 -16   2   8     1565.03     1568.23     97.79 o 
 -14   2   8     1545.97     1486.15    104.34 o 
 -12   2   8     1154.42     1164.97     60.01 o 
 -10   2   8     2426.67     2236.31     78.02 o 
  -8   2   8       10.67       31.10      6.64 o 
  -6   2   8      271.55      217.21     16.31 o 
  -4   2   8    10856.00    10237.76    128.29 o 
  -2   2   8    15604.48    16154.39    185.11 o 
   0   2   8    24161.77    22945.13    300.89 o 
   2   2   8    11405.36    12127.82    160.83 o 
   4   2   8     7836.36     8447.89    142.16 o 
   6   2   8    14305.53    13895.24    352.08 o 
   8   2   8     6989.87     6265.42    338.71 o 
  10   2   8     2007.06     1988.53    118.13 o 
  12   2   8      261.90      343.04    114.16 o 
 -17   3   8       15.10       68.15     20.81 o 
 -15   3   8     3125.74     2854.94    140.51 o 
 -13   3   8     3389.95     3469.12    134.26 o 
 -11   3   8     2135.10     2397.69    101.35 o 
  -9   3   8     5387.39     5099.63    175.49 o 
  -7   3   8     1929.18     1719.48     54.85 o 
  -5   3   8     2206.01     3041.99     56.77 o 
  -3   3   8     1560.10     1524.44     63.46 o 
  -1   3   8      881.37      940.25     49.00 o 
   1   3   8      137.27      287.37     32.81 o 
   3   3   8      901.55     1141.20     58.96 o 
   5   3   8       92.63      145.82     28.14 o 
   7   3   8        8.24      104.42     19.75 o 
   9   3   8       24.00       70.21     21.70 o 
  11   3   8      315.50      398.10     59.75 o 
  13   3   8       17.42       60.41     34.07 o 
 -18   4   8     1020.68     1202.39     94.23 o 
 -16   4   8     2973.33     2846.35    136.11 o 
 -14   4   8     9220.25     9368.19    244.82 o 
 -12   4   8     2792.51     2299.18    105.71 o 
 -10   4   8     8484.19     7216.29    183.66 o 
  -8   4   8     3003.36     1927.07    108.95 o 
  -6   4   8       57.63      215.87     21.82 o 
  -4   4   8     7152.51     7736.59    146.53 o 
  -2   4   8    15032.87    16231.18    251.15 o 
   0   4   8    34860.46    35736.84    439.12 o 
   2   4   8     4962.68     4479.62    124.70 o 
   4   4   8     4019.21     2779.47    205.87 o 
   6   4   8    11996.87    12538.92    554.77 o 
   8   4   8      433.79      523.70     70.68 o 
  10   4   8      573.23      596.29     77.05 o 
  12   4   8      240.85      285.44     50.82 o 
 -17   5   8       12.17       74.04     25.52 o 
 -15   5   8      159.85      209.17     33.56 o 
 -13   5   8     1020.10      976.74     75.20 o 
 -11   5   8     4363.26     4020.81    141.29 o 
  -9   5   8      213.78      250.38     37.56 o 
  -7   5   8     2583.61     2636.30     96.72 o 
  -5   5   8     6550.29     6888.91    246.95 o 
  -3   5   8     4881.90     4160.79    117.09 o 
  -1   5   8      398.71      560.77     42.18 o 
   1   5   8     3437.92     3293.82    114.85 o 
   3   5   8      198.17      143.59     27.12 o 
   5   5   8      230.28      230.13     34.80 o 
   7   5   8     1289.32     1191.35     92.60 o 
   9   5   8     1419.59     1355.42    103.77 o 
  11   5   8       92.00      113.89     29.48 o 
 -16   6   8     1985.53     2016.33    114.98 o 
 -14   6   8     1051.46     1074.43     82.79 o 
 -12   6   8      415.97      432.41     53.31 o 
 -10   6   8     2267.63     1942.78     95.07 o 
  -8   6   8     7357.17     6880.94    178.96 o 
  -6   6   8    11566.40    10692.82    294.87 o 
  -4   6   8     3438.92     3286.84    108.81 o 
  -2   6   8       13.73       25.49     23.27 o 
   0   6   8     1212.20      969.60     58.68 o 
   2   6   8     6532.05     6212.68    162.13 o 
   4   6   8     2748.34     2451.22     98.43 o 
   6   6   8      309.90      216.17     49.52 o 
   8   6   8       42.45       81.13     21.14 o 
  10   6   8      937.98      886.24     90.27 o 
 -15   7   8     1055.26     1261.64     94.40 o 
 -13   7   8      241.04      283.93     43.77 o 
 -11   7   8      114.10      282.09     88.56 o 
  -9   7   8     1657.74     1754.25    120.79 o 
  -7   7   8     7013.14     6331.38    233.74 o 
  -5   7   8     2380.32     2069.08    154.08 o 
  -3   7   8       33.22       56.25     25.56 o 
  -1   7   8      125.44      127.01     24.99 o 
   1   7   8       73.09       97.50     28.10 o 
   3   7   8     2621.91     2457.99    134.06 o 
   5   7   8     1129.36      923.86     90.16 o 
   7   7   8       44.96       71.83     22.32 o 
   9   7   8        0.65       66.52     20.64 o 
 -14   8   8      620.92      655.08     98.44 o 
 -12   8   8     2165.51     2165.29    149.87 o 
 -10   8   8     2411.14     2266.83    147.85 o 
  -8   8   8     2334.75     2224.09    144.04 o 
  -6   8   8      226.88      316.41     61.27 o 
  -4   8   8        1.95       56.53     21.79 o 
  -2   8   8     4225.85     4065.70    166.55 o 
   0   8   8     1756.85     1491.59     89.87 o 
   2   8   8       22.93       55.16     20.43 o 
   4   8   8       33.93       32.64     26.54 o 
   6   8   8      357.72      384.99     71.32 o 
   8   8   8      678.77      737.82     97.47 o 
 -11   9   8     3637.37     3477.40    245.18 o 
  -9   9   8     3732.66     3441.89    189.21 o 
  -7   9   8      544.70      493.63     79.53 o 
  -5   9   8     3448.42     3247.99    268.59 o 
  -3   9   8     2422.04     2337.86    142.65 o 
  -1   9   8     1362.19     1324.58     96.40 o 
   1   9   8     2752.47     2544.64    206.96 o 
   3   9   8        2.56        1.03     17.97 o 
   5   9   8       13.84       45.06     20.88 o 
   7   9   8      686.02      749.45    128.15 o 
 -10  10   8     4050.04     3976.71    215.62 o 
  -8  10   8     2321.34     2254.36    151.26 o 
  -6  10   8     1230.52     1242.07    117.89 o 
  -4  10   8     1762.38     1676.59    130.63 o 
  -2  10   8      536.90      570.26    114.29 o 
   0  10   8      167.44      250.64     44.44 o 
   2  10   8      143.51      182.97     45.68 o 
   4  10   8      146.04      142.30     43.24 o 
  -5  11   8      670.10      759.66    158.81 o 
  -3  11   8     2015.36     1944.14    137.52 o 
  -1  11   8     2099.83     2116.98    196.30 o 
   1  11   8     1741.82     1740.25    121.52 o 
 -19   1   9     1679.35     2018.20    115.46 o 
 -17   1   9     2248.37     2264.31    120.01 o 
 -15   1   9     4436.22     4643.72    143.88 o 
 -13   1   9     3693.87     3644.08    116.09 o 
 -11   1   9     4016.40     3681.02    143.49 o 
  -9   1   9     1009.16     1053.27     41.59 o 
  -7   1   9      876.98      910.86     34.38 o 
  -5   1   9     8996.83     9406.76    112.95 o 
  -3   1   9     1164.93      971.94     29.65 o 
  -1   1   9     1302.66     1420.76     38.88 o 
   1   1   9    14418.85    13569.10    171.08 o 
   3   1   9     6268.76     6498.61    118.64 o 
   5   1   9     8774.07     8764.44    155.65 o 
   7   1   9     9787.13     9832.42    212.71 o 
   9   1   9     3609.85     3712.90    129.49 o 
  11   1   9     3532.85     3606.97    166.60 o 
 -18   2   9      284.31      331.71     49.63 o 
 -16   2   9      330.63      413.18     56.10 o 
 -14   2   9       37.87       78.59     17.03 o 
 -12   2   9     1240.60     1182.50     60.29 o 
 -10   2   9      380.31      596.53     35.78 o 
  -8   2   9    10905.54    10505.63    151.70 o 
  -6   2   9     9472.65     8851.52    128.80 o 
  -4   2   9      827.08      795.73     24.94 o 
  -2   2   9      431.55      287.16     22.01 o 
   0   2   9      781.36      903.71     48.22 o 
   2   2   9     1671.89     1796.57     73.42 o 
   4   2   9      224.97      213.81     55.61 o 
   6   2   9     1016.82     1240.86     84.32 o 
   8   2   9      265.46      346.46     41.16 o 
  10   2   9       97.35      149.67     32.31 o 
  12   2   9        1.66       65.59     23.28 o 
 -17   3   9      665.12      787.59     80.94 o 
 -15   3   9     3405.51     3222.17    138.70 o 
 -13   3   9     6439.21     6114.33    182.87 o 
 -11   3   9     4769.10     4338.39    304.71 o 
  -9   3   9     1165.44     1159.02     47.11 o 
  -7   3   9     1265.85     1565.93     43.78 o 
  -5   3   9    11368.28    11017.99    124.64 o 
  -3   3   9     9064.10    10219.70    184.97 o 
  -1   3   9     3711.82     3114.07     96.36 o 
   1   3   9     2409.85     2482.76     88.42 o 
   3   3   9     1650.54     1787.76     77.69 o 
   5   3   9     6907.78     6864.85    170.67 o 
   7   3   9    11744.49    11942.40    604.86 o 
   9   3   9     4170.32     3886.69    251.96 o 
  11   3   9      224.03      266.66     51.79 o 
 -18   4   9      934.44     1142.24     91.65 o 
 -16   4   9      212.13      308.60     45.09 o 
 -14   4   9     1065.01     1051.38     76.83 o 
 -12   4   9     2419.34     2434.66    108.37 o 
 -10   4   9      664.60      665.90     54.64 o 
  -8   4   9       12.23       15.51      8.55 o 
  -6   4   9     3490.15     3421.89     76.55 o 
  -4   4   9    22333.06    23397.75    289.44 o 
  -2   4   9    15512.59    14922.48    244.89 o 
   0   4   9      246.69      370.76     39.45 o 
   2   4   9     1090.27      998.97    105.71 o 
   4   4   9       78.87      121.20     24.95 o 
   6   4   9      309.32      422.47     89.31 o 
   8   4   9       14.74       55.78     28.64 o 
  10   4   9      476.31      605.10     80.05 o 
  12   4   9      187.58      253.98     49.16 o 
 -17   5   9     1200.93     1269.17     85.85 o 
 -15   5   9      965.66     1098.20     83.04 o 
 -13   5   9      596.56      570.89     54.90 o 
 -11   5   9     2146.75     2034.63     96.85 o 
  -9   5   9     7761.77     7180.52    181.94 o 
  -7   5   9    10064.36     9600.79    217.22 o 
  -5   5   9     6830.73     6997.47    155.72 o 
  -3   5   9     1002.27     1026.93    120.01 o 
  -1   5   9     1243.25      943.36     55.58 o 
   1   5   9     7056.02     7382.92    174.39 o 
   3   5   9     4264.48     4087.38    129.95 o 
   5   5   9     1551.41     1355.82    120.61 o 
   7   5   9      864.98      927.70     82.67 o 
   9   5   9      750.67      782.81     91.98 o 
  11   5   9      672.16      811.09     95.17 o 
 -16   6   9        0.28       -0.71     38.01 o 
 -14   6   9       28.18       60.52     28.47 o 
 -12   6   9      519.94      530.62     50.56 o 
 -10   6   9     2045.03     2102.93     97.59 o 
  -8   6   9     2345.68     2241.94    132.09 o 
  -6   6   9     3406.26     3418.35    127.12 o 
  -4   6   9     7316.51     7074.11    150.16 o 
  -2   6   9     5151.01     4985.45    187.62 o 
   0   6   9     2288.84     2355.64     96.34 o 
   2   6   9      848.73      852.86     58.82 o 
   4   6   9       44.73      223.62     96.94 o 
   6   6   9        9.62       29.84     15.84 o 
   8   6   9      436.99      539.87     79.80 o 
  10   6   9        2.66       43.19     18.78 o 
 -15   7   9      202.06      273.07    104.20 o 
 -13   7   9      627.83      602.17     89.44 o 
 -11   7   9     2240.30     2079.55    138.61 o 
  -9   7   9     4310.74     3765.56    234.52 o 
  -7   7   9     5029.24     4745.65    202.87 o 
  -5   7   9     5330.27     5245.59    210.87 o 
  -3   7   9     1965.68     1710.61     95.44 o 
  -1   7   9     1676.36     1554.36     79.54 o 
   1   7   9     4278.21     4030.96    208.66 o 
   3   7   9      389.19      382.67     81.38 o 
   5   7   9        1.28        6.66     17.42 o 
   7   7   9      116.51      134.28     39.20 o 
   9   7   9      389.85      403.33     65.95 o 
 -14   8   9      203.55      269.42     59.28 o 
 -12   8   9        5.52       10.46     19.93 o 
 -10   8   9     1072.41     1082.84    106.60 o 
  -8   8   9     4813.62     4437.09    253.52 o 
  -6   8   9     3457.88     3220.13    172.44 o 
  -4   8   9     1386.75     1250.58    125.97 o 
  -2   8   9     1602.39     1595.14     83.07 o 
   0   8   9     3493.06     3276.01    124.73 o 
   2   8   9     3507.46     3370.48    169.85 o 
   4   8   9      545.06      482.39     73.97 o 
   6   8   9        8.63       25.55     19.22 o 
   8   8   9        0.48       60.64     26.67 o 
 -11   9   9     2547.84     2620.66    181.91 o 
  -9   9   9     1429.62     1275.06    110.34 o 
  -7   9   9      878.26      800.98    100.70 o 
  -5   9   9     2823.00     2840.92    168.27 o 
  -3   9   9     3706.34     3700.67    186.63 o 
  -1   9   9     2418.41     2405.22    136.46 o 
   1   9   9      634.41      671.52     86.87 o 
   3   9   9       89.48      138.54     36.83 o 
   5   9   9        1.45       39.64     21.91 o 
 -10  10   9      954.16      902.63    113.93 o 
  -8  10   9      207.78      191.13     49.96 o 
  -6  10   9      315.25      336.65     74.73 o 
  -4  10   9     2920.56     2809.04    253.59 o 
  -2  10   9     3752.29     3527.63    258.75 o 
   0  10   9      812.84      742.83     90.08 o 
   2  10   9      213.01      162.52     73.77 o 
   4  10   9      986.64      982.42    114.70 o 
  -5  11   9     1478.39     1501.37    129.08 o 
  -3  11   9       25.62       46.56     35.43 o 
  -1  11   9       42.75      205.92     56.61 o 
 -18   0  10     7092.18     7516.12    291.72 o 
 -16   0  10     6385.33     6631.13    254.34 o 
 -14   0  10     3400.53     3629.82    169.87 o 
 -12   0  10     1457.35     1236.90     86.60 o 
 -10   0  10    18149.84    19826.57    300.45 o 
  -8   0  10    13558.05    12239.52    209.66 o 
  -6   0  10        4.59       33.32      8.77 o 
  -4   0  10    19798.26    19196.12    257.08 o 
  -2   0  10     6458.33     6489.27    183.07 o 
   0   0  10     5220.56     5285.12    133.86 o 
   2   0  10    12448.90    14081.18    266.76 o 
   4   0  10     2324.82     2045.71     94.76 o 
   6   0  10     4515.67     4506.97    160.46 o 
   8   0  10     3302.83     3212.53    211.64 o 
  10   0  10     6338.82     6697.26    326.77 o 
 -19   1  10       26.72      131.86     30.22 o 
 -17   1  10        2.63       79.77     19.60 o 
 -15   1  10      259.06      296.94     38.44 o 
 -13   1  10      551.90      561.58     50.06 o 
 -11   1  10      472.84      553.48     53.70 o 
  -9   1  10     1449.49     1107.20     39.28 o 
  -7   1  10     3776.82     3917.21     73.81 o 
  -5   1  10     1160.14     1152.18     41.52 o 
  -3   1  10    10253.28    10944.15    130.38 o 
  -1   1  10     1378.18     1182.35     41.86 o 
   1   1  10     1594.48     1210.56    105.17 o 
   3   1  10        7.99       67.30     14.60 o 
   5   1  10     1597.63     1498.19     72.64 o 
   7   1  10      930.86     1039.31     62.61 o 
   9   1  10       13.73       69.79     28.91 o 
  11   1  10       31.11       80.77     34.07 o 
 -18   2  10      489.91      598.11     69.15 o 
 -16   2  10     4014.29     4174.75    163.71 o 
 -14   2  10    12234.58    12446.90    239.28 o 
 -12   2  10     9548.65     9416.18    188.54 o 
 -10   2  10     4919.52     5121.89    108.31 o 
  -8   2  10     1259.55     1495.34     45.13 o 
  -6   2  10     5874.43     6156.33     92.02 o 
  -4   2  10    11499.41    11532.68    125.39 o 
  -2   2  10     2422.54     2037.60    104.74 o 
   0   2  10       37.46       54.31     12.54 o 
   2   2  10       77.14      134.87     23.60 o 
   4   2  10     1923.42     2023.90     85.83 o 
   6   2  10     7542.24     7772.43    190.15 o 
   8   2  10     3928.43     3887.52    134.91 o 
  10   2  10     1574.69     1675.59    111.40 o 
  12   2  10     1429.05     1600.29    142.41 o 
 -17   3  10        1.29       69.67     16.46 o 
 -15   3  10       29.18      142.24     28.16 o 
 -13   3  10       49.71      145.24     28.89 o 
 -11   3  10       60.35      105.41     17.69 o 
  -9   3  10      287.92      360.22     27.72 o 
  -7   3  10      100.93       59.61      7.31 o 
  -5   3  10     5202.25     4560.03    123.25 o 
  -3   3  10     8880.27     8580.69    172.78 o 
  -1   3  10     5453.87     5608.94    138.51 o 
   1   3  10       34.92       81.04     23.38 o 
   3   3  10      126.07      155.32     27.67 o 
   5   3  10      164.63      345.69     42.49 o 
   7   3  10     1021.07     1274.79     71.52 o 
   9   3  10      188.63      147.97     36.38 o 
  11   3  10      537.98      543.04     73.72 o 
 -18   4  10     1025.77     1074.63    118.11 o 
 -16   4  10     4628.27     4654.35    177.02 o 
 -14   4  10     1657.20     1718.45    118.08 o 
 -12   4  10     2980.51     3057.85    129.39 o 
 -10   4  10     5140.61     5447.70    156.24 o 
  -8   4  10        2.91       48.27     13.67 o 
  -6   4  10     2141.71     1742.65     65.92 o 
  -4   4  10     5182.83     4928.62    266.07 o 
  -2   4  10     5775.71     5751.06    144.59 o 
   0   4  10      919.68      821.52     53.70 o 
   2   4  10      844.90     1056.76     62.71 o 
   4   4  10     2103.12     2384.95    103.85 o 
   6   4  10      152.08      249.53     35.49 o 
   8   4  10        1.88       45.24     18.76 o 
  10   4  10      796.00      892.30     79.86 o 
 -17   5  10     1570.26     1704.31    102.29 o 
 -15   5  10       14.92       93.25     18.94 o 
 -13   5  10     2623.28     2472.78    116.34 o 
 -11   5  10      165.08      343.69     68.53 o 
  -9   5  10      163.97      221.80     50.13 o 
  -7   5  10     1594.11     1544.56     82.07 o 
  -5   5  10    11359.34    11864.36    314.78 o 
  -3   5  10    17290.43    16601.98    432.86 o 
  -1   5  10     2434.79     2330.07     93.15 o 
   1   5  10     1120.80      951.26     58.86 o 
   3   5  10      140.90      201.00     32.48 o 
   5   5  10     3893.89     3609.03    314.48 o 
   7   5  10     4813.78     4415.61    368.99 o 
   9   5  10      155.38      253.98     50.47 o 
 -16   6  10      438.31      526.51     44.38 o 
 -14   6  10        9.52       73.47     31.55 o 
 -12   6  10      128.28      147.22     44.38 o 
 -10   6  10     5315.33     5495.60    224.77 o 
  -8   6  10     9393.56     9301.26    495.92 o 
  -6   6  10     2709.54     2592.27    123.10 o 
  -4   6  10      991.92      964.56     52.28 o 
  -2   6  10     1572.54     1630.46     79.63 o 
   0   6  10     8826.19     8651.97    201.94 o 
   2   6  10     6231.39     6353.94    173.49 o 
   4   6  10      784.03      835.27     59.27 o 
   6   6  10      543.57      478.54    145.04 o 
   8   6  10      264.16      313.92     61.42 o 
  10   6  10      899.28     1001.46     88.34 o 
 -15   7  10        2.72       37.17     20.51 o 
 -13   7  10      360.78      340.28     64.55 o 
 -11   7  10       23.15       41.60     26.27 o 
  -9   7  10     5144.88     5191.79    221.37 o 
  -7   7  10     4118.71     3932.18    186.08 o 
  -5   7  10     2274.19     1998.37    101.46 o 
  -3   7  10     3050.69     2692.51    107.38 o 
  -1   7  10     3195.53     3266.95    122.22 o 
   1   7  10     7872.51     8012.59    203.22 o 
   3   7  10     2430.65     2204.59    134.02 o 
   5   7  10       29.67       25.72     25.72 o 
   7   7  10       23.98       16.22     18.25 o 
 -14   8  10      369.60      400.55     71.74 o 
 -12   8  10        5.64       29.38     22.37 o 
 -10   8  10       79.85      108.19     70.05 o 
  -8   8  10      307.99      368.65     71.38 o 
  -6   8  10     1485.65     1507.24    117.30 o 
  -4   8  10    16634.77    16539.04    827.98 o 
  -2   8  10     7777.76     7863.55    363.49 o 
   0   8  10     2077.03     1893.76     94.86 o 
   2   8  10     2992.84     2716.87    154.09 o 
   4   8  10     1819.53     1703.06    123.39 o 
   6   8  10     1726.42     1869.78    175.94 o 
 -11   9  10     1601.51     1480.94    125.16 o 
  -9   9  10      400.12      372.53     69.61 o 
  -7   9  10     2162.69     1962.92    166.84 o 
  -5   9  10     1569.05     1367.51    115.89 o 
  -3   9  10       74.14      107.01     34.50 o 
  -1   9  10      811.51      847.30     84.37 o 
   1   9  10      137.76      144.23     39.95 o 
   3   9  10       25.07       62.82     28.07 o 
   5   9  10      290.88      364.02     68.41 o 
  -8  10  10      805.59      839.16    108.77 o 
  -6  10  10     1390.89     1351.03    123.85 o 
  -4  10  10      654.65      809.12    106.92 o 
  -2  10  10      678.59      628.35    128.55 o 
   0  10  10     1532.34     1520.51    114.23 o 
   2  10  10     1194.15     1355.40    113.92 o 
 -19   1  11     1081.76     1280.93     85.85 o 
 -17   1  11     1195.06     1291.39     73.96 o 
 -15   1  11     4419.98     4648.08    142.98 o 
 -13   1  11     9315.55     9294.65    193.98 o 
 -11   1  11    17354.37    18949.52    213.94 o 
  -9   1  11    23074.91    23565.86    256.75 o 
  -7   1  11     6552.88     5908.88     95.49 o 
  -5   1  11       46.30      112.72     20.05 o 
  -3   1  11      397.16      278.83     23.19 o 
  -1   1  11     4122.21     3892.35    105.90 o 
   1   1  11     1320.51     1705.90    177.23 o 
   3   1  11       40.54      107.44     19.70 o 
   5   1  11      683.80      712.57     95.76 o 
   7   1  11     2594.05     2676.51    143.02 o 
   9   1  11     3120.48     3399.83    160.10 o 
  11   1  11     2476.53     2525.20    191.14 o 
 -18   2  11      352.26      558.21     67.84 o 
 -16   2  11      123.10      146.99     25.43 o 
 -14   2  11      295.09      405.68     44.00 o 
 -12   2  11      389.59      490.89     41.33 o 
 -10   2  11      116.22      119.86     16.50 o 
  -8   2  11       75.09      194.72     18.62 o 
  -6   2  11       59.76      123.56     23.99 o 
  -4   2  11        9.14       55.93      8.26 o 
  -2   2  11      486.02      676.95     45.12 o 
   0   2  11     2446.07     2195.69    282.64 o 
   2   2  11     1978.39     1664.87    153.68 o 
   4   2  11       23.54       69.31     17.08 o 
   6   2  11       64.17      152.58     38.59 o 
   8   2  11      256.29      414.81     39.65 o 
  10   2  11        9.29      115.11     40.32 o 
 -17   3  11      519.64      589.09     58.57 o 
 -15   3  11    12836.46    13174.60    301.51 o 
 -13   3  11    14690.48    15388.88    308.91 o 
 -11   3  11     3407.43     3550.06     94.12 o 
  -9   3  11     1038.43     1123.54     45.23 o 
  -7   3  11     5101.46     4717.78    145.28 o 
  -5   3  11    17106.19    16092.63    354.73 o 
  -3   3  11     6525.37     5797.86    205.06 o 
  -1   3  11      457.69      299.63     49.57 o 
   1   3  11      220.33      264.27     34.36 o 
   3   3  11      908.65      963.82     59.36 o 
   5   3  11     7245.97     7412.24    545.81 o 
   7   3  11     4983.69     5105.22    414.53 o 
   9   3  11       36.96       49.44     19.70 o 
  11   3  11      674.22      856.81    135.20 o 
 -16   4  11       94.53      144.96     28.79 o 
 -14   4  11      747.43      830.60     67.95 o 
 -12   4  11       22.96       71.54     14.99 o 
 -10   4  11     2182.02     1929.66     95.57 o 
  -8   4  11     3264.62     3192.04    154.20 o 
  -6   4  11      423.46      437.10     35.86 o 
  -4   4  11     8652.16     8598.56    187.15 o 
  -2   4  11     4389.88     4206.09    291.81 o 
   0   4  11       90.95       84.11     18.74 o 
   2   4  11      267.99      291.79     40.92 o 
   4   4  11     2158.19     2465.43    103.87 o 
   6   4  11     2302.13     2186.54    169.42 o 
   8   4  11      350.99      460.56     70.96 o 
  10   4  11      117.36      253.31     48.85 o 
 -17   5  11     1550.16     1504.45     92.34 o 
 -15   5  11     1462.81     1469.15    101.62 o 
 -13   5  11      333.58      401.90     70.40 o 
 -11   5  11     2686.21     2644.05    149.72 o 
  -9   5  11     9626.13     9844.07    235.04 o 
  -7   5  11     3372.12     3040.02    119.37 o 
  -5   5  11      120.21       89.43     17.33 o 
  -3   5  11      142.19      214.98     34.26 o 
  -1   5  11     3419.97     3162.07    247.82 o 
   1   5  11     6754.08     6516.84    173.24 o 
   3   5  11     1345.16     1489.72     79.93 o 
   5   5  11      808.03      862.93     95.10 o 
   7   5  11     1630.16     1720.38    120.45 o 
   9   5  11      479.63      601.18     81.47 o 
 -16   6  11       25.50       97.03     26.79 o 
 -14   6  11      185.79      252.47     52.26 o 
 -12   6  11       28.86       69.72     31.56 o 
 -10   6  11      713.22      633.33     83.39 o 
  -8   6  11      198.48      177.65     34.45 o 
  -6   6  11        0.51       28.58     13.65 o 
  -4   6  11      317.36      314.71     37.49 o 
  -2   6  11     2902.04     2655.28    184.70 o 
   0   6  11     5913.68     5550.01    161.31 o 
   2   6  11     4154.01     3948.17    137.28 o 
   4   6  11     1075.58     1167.82     97.04 o 
   6   6  11      103.29      108.13     35.08 o 
   8   6  11      420.61      434.92    100.66 o 
 -15   7  11      408.07      473.71     81.59 o 
 -13   7  11      101.69      121.21     34.21 o 
 -11   7  11      305.92      312.34     65.87 o 
  -9   7  11     1716.66     1448.75    112.71 o 
  -7   7  11      864.48      853.21     96.21 o 
  -5   7  11      262.67      188.67     35.51 o 
  -3   7  11      739.78      779.44     62.43 o 
  -1   7  11     4494.35     4555.15    149.18 o 
   1   7  11     4977.38     4939.79    159.20 o 
   3   7  11     1878.29     1715.26    122.52 o 
   5   7  11     1826.37     1785.30    127.98 o 
   7   7  11     1077.97     1143.35    108.71 o 
 -12   8  11       89.92      204.85     47.50 o 
 -10   8  11      665.81      716.31     96.65 o 
  -8   8  11      802.81      818.21    100.15 o 
  -6   8  11      799.05      692.99     92.03 o 
  -4   8  11     1817.26     1715.02     96.90 o 
  -2   8  11     1780.91     1778.61     91.09 o 
   0   8  11     2239.77     2080.04    101.59 o 
   2   8  11     2210.16     2048.30    136.84 o 
   4   8  11      422.41      422.19     75.69 o 
   6   8  11      353.46      512.86     84.56 o 
 -11   9  11       45.27      124.76     51.45 o 
  -9   9  11       27.27      102.78     27.77 o 
  -7   9  11      374.48      451.91     77.43 o 
  -5   9  11     2219.87     2191.81    151.18 o 
  -3   9  11     1777.16     1549.79    165.35 o 
  -1   9  11     1069.73     1106.94    116.44 o 
   1   9  11     1957.14     1864.06    130.63 o 
   3   9  11     3135.08     3234.59    183.48 o 
  -8  10  11      226.04      268.75     56.09 o 
  -6  10  11     2252.48     2192.35    154.89 o 
  -4  10  11     4146.12     3938.27    214.44 o 
  -2  10  11      383.81      451.21    116.19 o 
   0  10  11       42.35      115.53     33.66 o 
 -18   0  12     1412.37     1416.39    117.90 o 
 -16   0  12      577.54      673.05     86.14 o 
 -14   0  12      442.07      380.79     62.27 o 
 -12   0  12     7328.66     7238.38    199.63 o 
 -10   0  12    35411.32    37775.70    577.55 o 
  -8   0  12    17044.25    16803.41    266.15 o 
  -6   0  12    23894.58    26016.29    342.52 o 
  -4   0  12    17023.14    19753.08    274.67 o 
  -2   0  12    10434.61     9427.04    349.57 o 
   0   0  12    23964.42    24512.41    640.09 o 
   2   0  12     1695.63     1516.40    137.93 o 
   4   0  12     1403.98     1361.50    136.16 o 
   6   0  12      123.63      215.28     57.29 o 
   8   0  12     4454.20     4175.73    260.92 o 
  10   0  12     4128.20     3967.34    253.73 o 
 -17   1  12        3.63       83.06     16.05 o 
 -15   1  12      803.52      919.74     57.60 o 
 -13   1  12       45.37       79.96     11.29 o 
 -11   1  12      162.13      289.88     23.07 o 
  -9   1  12      370.52      482.48     28.82 o 
  -7   1  12     4044.41     4150.55     79.56 o 
  -5   1  12    20021.65    20281.57    406.25 o 
  -3   1  12      260.00      366.93     25.23 o 
  -1   1  12      482.50      711.33    119.87 o 
   1   1  12      366.55      456.00     35.18 o 
   3   1  12       20.74       73.10     25.72 o 
   5   1  12      134.70      189.78     40.03 o 
   7   1  12       85.51      190.17     38.91 o 
   9   1  12        2.56      122.64     20.41 o 
  11   1  12       47.87      158.01     29.73 o 
 -18   2  12       12.43       80.23     36.70 o 
 -16   2  12     1352.87     1465.30     78.63 o 
 -14   2  12     6398.00     6387.89    163.20 o 
 -12   2  12     5006.98     5079.55    117.47 o 
 -10   2  12     4269.18     4402.06     89.42 o 
  -8   2  12     4660.88     4102.23     91.60 o 
  -6   2  12    10228.14    10587.70    171.08 o 
  -4   2  12    17118.23    16911.74    306.17 o 
  -2   2  12     4379.01     4051.70    278.50 o 
   0   2  12      515.24      608.28     46.82 o 
   2   2  12      959.04      873.38     55.87 o 
   4   2  12     1309.86     1229.44     68.19 o 
   6   2  12     2027.60     2039.50    121.49 o 
   8   2  12      364.61      531.13     48.77 o 
  10   2  12      224.69      285.88     69.22 o 
 -17   3  12       59.24      102.44     52.11 o 
 -15   3  12       52.10      170.42     27.48 o 
 -13   3  12      255.99      373.45     29.41 o 
 -11   3  12      247.47      348.92     62.79 o 
  -9   3  12     3039.26     2461.99    102.49 o 
  -7   3  12     2425.65     2064.18     76.86 o 
  -5   3  12      938.69      869.38     47.63 o 
  -3   3  12      138.49      202.83     31.21 o 
  -1   3  12       54.04       98.68     21.48 o 
   1   3  12      271.17      248.55     65.17 o 
   3   3  12      496.89      786.99     56.09 o 
   5   3  12      145.72      240.62     34.67 o 
   7   3  12     1610.32     1727.85     88.80 o 
   9   3  12      280.95      422.43     82.66 o 
 -16   4  12       72.48      132.15     36.92 o 
 -14   4  12      323.47      349.37     66.11 o 
 -12   4  12     2171.92     1953.86    126.81 o 
 -10   4  12      561.58      526.61     57.66 o 
  -8   4  12     2359.50     1967.55    113.58 o 
  -6   4  12     4066.70     3855.63    179.71 o 
  -4   4  12     5975.89     5601.04    209.84 o 
  -2   4  12      112.06      122.63     28.47 o 
   0   4  12        7.85       22.25     12.14 o 
   2   4  12     3002.98     2958.18    114.10 o 
   4   4  12       54.91      120.31     24.37 o 
   6   4  12       43.00       87.44     25.07 o 
   8   4  12      626.68      791.75     80.12 o 
 -17   5  12     1450.79     1393.25    115.07 o 
 -15   5  12     6651.88     6685.63    276.53 o 
 -13   5  12      935.48      977.42     99.55 o 
 -11   5  12        5.70       41.30     21.24 o 
  -9   5  12      111.58      129.01     29.55 o 
  -7   5  12      249.69      322.99     45.33 o 
  -5   5  12      303.70      309.16     36.68 o 
  -3   5  12      250.54      255.51     39.09 o 
  -1   5  12     1922.46     1811.61     87.40 o 
   1   5  12     1694.20     1714.41     86.28 o 
   3   5  12     5852.07     5902.66    288.41 o 
   5   5  12     9632.92     9199.39    515.13 o 
   7   5  12     1795.54     1783.81    143.90 o 
   9   5  12      583.93      681.96    156.45 o 
 -16   6  12     1271.90     1194.70    118.45 o 
 -14   6  12      497.85      557.86     88.83 o 
 -12   6  12      542.72      524.87     81.73 o 
 -10   6  12     4900.03     4480.32    205.04 o 
  -8   6  12     2960.66     2959.69    126.72 o 
  -6   6  12       68.50       93.33     22.59 o 
  -4   6  12       49.24       83.77     20.24 o 
  -2   6  12     2213.25     2127.14     97.01 o 
   0   6  12     6953.21     6862.38    186.90 o 
   2   6  12     3351.53     3270.45    127.81 o 
   4   6  12      862.31      882.63     97.16 o 
   6   6  12     1067.82      975.57     96.06 o 
   8   6  12     1436.51     1670.58    124.72 o 
 -13   7  12       75.06      112.15     48.39 o 
 -11   7  12     1516.72     1528.81    121.23 o 
  -9   7  12      885.69      897.03    102.80 o 
  -7   7  12       44.98      113.03     24.88 o 
  -5   7  12        0.25       56.48     17.81 o 
  -3   7  12      539.38      551.04     57.23 o 
  -1   7  12     4699.14     4067.55    143.66 o 
   1   7  12     4225.91     4291.96    150.75 o 
   3   7  12      695.24      763.07    114.91 o 
   5   7  12      779.10      892.58    106.29 o 
   7   7  12     1855.67     1605.32    126.31 o 
 -12   8  12      229.72      277.60     52.35 o 
 -10   8  12        8.90       43.72     22.99 o 
  -8   8  12        5.88       28.90     21.58 o 
  -6   8  12     7091.54     6602.12    378.62 o 
  -4   8  12     6603.77     6482.05    349.50 o 
  -2   8  12      200.54      299.98     41.56 o 
   0   8  12      818.27      901.51    101.13 o 
   2   8  12     1511.06     1551.53    118.78 o 
   4   8  12     3146.67     3302.15    186.09 o 
 -11   9  12        0.54       52.70     61.63 o 
  -9   9  12       21.69       47.54     61.08 o 
  -7   9  12        0.88       45.84     22.18 o 
  -5   9  12       40.75       91.95     37.80 o 
  -3   9  12      958.06     1001.34     91.01 o 
  -1   9  12       42.90       95.09     18.54 o 
   1   9  12       79.14       23.13     23.40 o 
   3   9  12     1520.86     1349.68    113.35 o 
  -6  10  12        4.45       77.81     45.95 o 
  -4  10  12        0.24       18.60     35.43 o 
  -2  10  12       28.77       89.73     36.38 o 
 -17   1  13        7.77       63.80     13.74 o 
 -15   1  13      186.21      305.31     35.41 o 
 -13   1  13      445.85      514.67     38.04 o 
 -11   1  13     4476.01     4710.18     96.65 o 
  -9   1  13    10379.11    10633.56    147.49 o 
  -7   1  13     2458.18     2561.75     70.69 o 
  -5   1  13     5677.51     5398.58    103.68 o 
  -3   1  13    21263.29    20394.41    410.37 o 
  -1   1  13    16709.09    16567.48    750.53 o 
   1   1  13    11336.63    10216.30    282.14 o 
   3   1  13     3439.35     3388.23    159.65 o 
   5   1  13      242.54      312.13     53.56 o 
   7   1  13      370.19      404.58     65.93 o 
   9   1  13       87.11      184.96     52.40 o 
 -18   2  13      330.76      430.56     53.46 o 
 -16   2  13        2.03       74.88     14.88 o 
 -14   2  13       65.14      143.43     19.97 o 
 -12   2  13     1718.45     1717.50     63.02 o 
 -10   2  13      960.10     1246.52     49.60 o 
  -8   2  13      908.37      933.05     49.10 o 
  -6   2  13     3427.48     3305.01     95.79 o 
  -4   2  13      472.57      618.57     42.97 o 
  -2   2  13      965.94      972.05     56.25 o 
   0   2  13      542.50      647.58     90.83 o 
   2   2  13      803.00      764.71     77.17 o 
   4   2  13      221.56      342.38     56.73 o 
   6   2  13      882.16      955.83     87.57 o 
   8   2  13     1287.04     1590.08    104.66 o 
 -17   3  13     1094.63     1134.34     76.07 o 
 -15   3  13     2809.98     2327.02    276.47 o 
 -13   3  13     1029.89      866.59     94.16 o 
 -11   3  13      540.60      596.31     59.19 o 
  -9   3  13     1738.94     1708.90     85.09 o 
  -7   3  13     3293.96     3117.22    201.78 o 
  -5   3  13    12710.10    11524.11    429.26 o 
  -3   3  13    11357.20    10628.89    215.44 o 
  -1   3  13     3023.07     2715.66    103.32 o 
   1   3  13     2619.17     2513.92    102.57 o 
   3   3  13     3675.86     3574.46    128.30 o 
   5   3  13     3320.65     3117.73    157.19 o 
   7   3  13      159.56      235.76     34.78 o 
   9   3  13        2.32      126.65     38.41 o 
 -16   4  13     1503.01     1597.63    125.79 o 
 -14   4  13     2200.82     2214.06    144.88 o 
 -12   4  13      247.22      392.99     71.94 o 
 -10   4  13      202.71      300.38     44.55 o 
  -8   4  13        0.71       43.73     32.60 o 
  -6   4  13      277.32      278.37     33.47 o 
  -4   4  13       28.09       81.62     18.82 o 
  -2   4  13      930.52      963.30     60.49 o 
   0   4  13      296.50      402.71     48.52 o 
   2   4  13      806.69      872.14     61.81 o 
   4   4  13     1462.20     1488.92    129.78 o 
   6   4  13     1128.95     1214.29     71.46 o 
   8   4  13      606.68      678.17    126.51 o 
 -15   5  13     1069.96     1160.10    112.58 o 
 -13   5  13      788.32      736.14     93.93 o 
 -11   5  13     2371.64     1967.51    104.50 o 
  -9   5  13     3248.86     2947.90    124.48 o 
  -7   5  13      321.21      505.42     58.01 o 
  -5   5  13      626.96      703.51     51.96 o 
  -3   5  13     3179.97     3212.45    119.21 o 
  -1   5  13     3953.07     3677.25    130.74 o 
   1   5  13     2715.19     2574.86    178.86 o 
   3   5  13      655.52      731.03     61.81 o 
   5   5  13      742.50      849.41     86.04 o 
   7   5  13      649.12      742.64    101.60 o 
 -14   6  13      853.58      983.73    114.07 o 
 -12   6  13     1084.92     1033.23     94.88 o 
 -10   6  13     1494.36     1381.91    107.44 o 
  -8   6  13      782.44      715.87     70.19 o 
  -6   6  13       66.47      129.36     28.14 o 
  -4   6  13      356.65      339.93     45.12 o 
  -2   6  13       41.11       46.76     17.71 o 
   0   6  13     1154.29      980.20     66.88 o 
   2   6  13     1953.78     2143.19    128.09 o 
   4   6  13      282.46      326.72     64.31 o 
   6   6  13      507.18      482.17     76.02 o 
 -13   7  13     1273.60     1301.31    114.79 o 
 -11   7  13      985.55     1001.64    111.24 o 
  -9   7  13     1159.18     1055.76    101.96 o 
  -7   7  13      237.28      290.10     45.98 o 
  -5   7  13      287.08      360.24     51.16 o 
  -3   7  13      674.69      768.55     63.72 o 
  -1   7  13      244.65      274.00     42.12 o 
   1   7  13      839.38      834.64     66.93 o 
   3   7  13     1849.83     1611.35    120.38 o 
   5   7  13     1397.11     1303.99    117.92 o 
 -12   8  13     1763.49     1524.47    125.94 o 
 -10   8  13     1613.08     1565.42    123.32 o 
  -8   8  13      177.11      195.22     50.94 o 
  -6   8  13       33.72       96.72     20.61 o 
  -4   8  13      798.51      765.57     75.52 o 
  -2   8  13     1566.01     1627.58     90.12 o 
   0   8  13      813.96      840.63     68.17 o 
   2   8  13       49.87       55.38     24.98 o 
   4   8  13      145.85      200.13     46.35 o 
  -9   9  13      583.57      570.91     87.23 o 
  -7   9  13      631.85      610.85     90.82 o 
  -5   9  13      445.87      445.03     80.58 o 
  -3   9  13        3.11       68.85     21.45 o 
  -1   9  13      173.87      334.33     46.56 o 
   1   9  13      320.93      344.97     65.23 o 
 -18   0  14        4.84      105.87     64.41 o 
 -16   0  14        0.89       92.98     24.64 o 
 -14   0  14     2953.97     2706.96    142.85 o 
 -12   0  14     7028.15     7071.94    179.09 o 
 -10   0  14     2499.71     2542.86     95.42 o 
  -8   0  14     6412.70     6255.24    195.62 o 
  -6   0  14     8108.06     7525.37    212.87 o 
  -4   0  14     8408.67     7243.41    207.98 o 
  -2   0  14    22315.95    23508.49    653.26 o 
   0   0  14     7967.32     7790.78    353.37 o 
   2   0  14     1115.76     1006.40    121.08 o 
   4   0  14      455.28      601.35    111.58 o 
   6   0  14     2548.90     2688.92    212.73 o 
   8   0  14     2129.65     2304.05    198.75 o 
 -17   1  14       78.17      141.11     17.86 o 
 -15   1  14      142.58      187.67     26.11 o 
 -13   1  14       12.33       72.86     18.83 o 
 -11   1  14     1079.32     1199.03     50.39 o 
  -9   1  14      347.03      406.57     28.65 o 
  -7   1  14     4593.09     4702.37    101.38 o 
  -5   1  14      356.99      412.69     46.43 o 
  -3   1  14      399.22      278.87     55.23 o 
  -1   1  14      487.77      338.35     57.78 o 
   1   1  14      168.58      286.51     55.94 o 
   3   1  14      353.65      346.06     80.77 o 
   5   1  14       52.14      155.98     34.07 o 
   7   1  14       15.20      117.34     21.30 o 
   9   1  14      217.61      361.90     34.05 o 
 -18   2  14      972.66     1132.03     61.49 o 
 -16   2  14      641.97      786.35     49.02 o 
 -14   2  14      336.78      486.27     62.78 o 
 -12   2  14       99.83      114.01     20.42 o 
 -10   2  14     2332.02     2417.10     84.52 o 
  -8   2  14     4258.23     4018.05    110.60 o 
  -6   2  14     4794.97     4746.63    119.93 o 
  -4   2  14     7582.25     7018.76    148.61 o 
  -2   2  14     6108.52     5586.12    201.68 o 
   0   2  14     8278.88     7597.07    245.26 o 
   2   2  14     7212.47     7134.17    244.86 o 
   4   2  14     1960.08     2220.81    132.76 o 
   6   2  14      743.42      881.68     95.25 o 
   8   2  14      184.66      305.70     29.81 o 
 -17   3  14      103.28      128.33     25.44 o 
 -15   3  14      208.36      273.24     48.11 o 
 -13   3  14      757.79      888.99     71.85 o 
 -11   3  14     1344.50     1396.36     80.06 o 
  -9   3  14     3017.52     2754.76     92.07 o 
  -7   3  14      284.65      255.41     31.12 o 
  -5   3  14       45.39       66.38     24.04 o 
  -3   3  14      726.57      792.15     66.66 o 
  -1   3  14      210.46      285.24     39.75 o 
   1   3  14       36.10       95.97     35.03 o 
   3   3  14      359.49      548.72     74.16 o 
   5   3  14      123.35      203.02     40.23 o 
   7   3  14      330.08      485.64     47.07 o 
 -16   4  14        8.61       60.98     22.86 o 
 -14   4  14      812.29      833.21     97.80 o 
 -12   4  14       20.43       13.80     20.57 o 
 -10   4  14     3289.03     3260.31    129.40 o 
  -8   4  14     8075.12     7970.01    206.13 o 
  -6   4  14     3204.11     3339.54    153.13 o 
  -4   4  14      860.13      905.82     62.83 o 
  -2   4  14      107.80      114.78     22.93 o 
   0   4  14     4873.09     4540.12    147.86 o 
   2   4  14     1612.23     1636.79     87.08 o 
   4   4  14      669.65      829.68     59.59 o 
   6   4  14     3000.26     2908.03    233.91 o 
   8   4  14      462.70      578.95    106.01 o 
 -15   5  14     2534.64     2447.62    159.86 o 
 -13   5  14     2261.45     2173.95    143.83 o 
 -11   5  14     2332.71     2212.50    115.28 o 
  -9   5  14      919.57     1016.74     76.64 o 
  -7   5  14     1887.65     1715.04    106.83 o 
  -5   5  14      588.83      646.78     54.07 o 
  -3   5  14      370.12      326.48     53.79 o 
  -1   5  14      157.63      198.73     34.06 o 
   1   5  14        4.16       55.68     40.33 o 
   3   5  14      912.65     1033.24     71.67 o 
   5   5  14      293.67      419.02     66.70 o 
   7   5  14       55.05      245.56     55.12 o 
 -14   6  14     2679.92     2670.65    169.17 o 
 -12   6  14     3917.66     3891.59    200.32 o 
 -10   6  14     2310.74     2111.05    111.83 o 
  -8   6  14      402.28      543.12     86.99 o 
  -6   6  14      638.79      686.88     68.17 o 
  -4   6  14     3287.05     3016.82    193.05 o 
  -2   6  14     2181.07     1959.90     97.31 o 
   0   6  14      337.10      338.39     46.63 o 
   2   6  14      178.05      269.21     51.82 o 
   4   6  14      204.28      198.93     84.43 o 
   6   6  14      996.50     1047.01     91.99 o 
 -13   7  14     3807.65     3738.72    403.54 o 
 -11   7  14     4302.72     4097.20    241.51 o 
  -9   7  14     1797.30     1564.81    167.34 o 
  -7   7  14      533.68      463.32     58.43 o 
  -5   7  14       80.23       95.44     26.66 o 
  -3   7  14     1503.50     1587.88     88.19 o 
  -1   7  14     1156.01     1078.48     71.22 o 
   1   7  14       47.59      128.84     39.41 o 
   3   7  14      230.13      266.63     58.69 o 
 -12   8  14     2018.54     2061.94    148.70 o 
 -10   8  14      858.38      851.42    105.39 o 
  -8   8  14     4710.65     4574.42    491.51 o 
  -6   8  14     4131.75     3689.30    156.22 o 
  -4   8  14      106.02      147.60     31.86 o 
  -2   8  14       29.06      112.02     68.25 o 
   0   8  14      286.04      311.38     45.82 o 
   2   8  14        4.03       17.78     24.37 o 
  -9   9  14      707.15      799.25    112.26 o 
  -7   9  14       39.12      106.80     26.86 o 
  -5   9  14     1317.76     1235.85     91.32 o 
  -3   9  14      868.20      865.42     83.10 o 
  -1   9  14      119.66      193.16     28.89 o 
 -17   1  15     1083.46     1189.77     71.26 o 
 -15   1  15      826.62      875.50     62.22 o 
 -13   1  15     1455.15     1501.96     68.25 o 
 -11   1  15     2029.92     2000.25     68.21 o 
  -9   1  15      547.81      633.52    100.26 o 
  -7   1  15       33.51       43.84     40.52 o 
  -5   1  15     4061.87     3840.32    129.86 o 
  -3   1  15     5690.15     5584.34    207.09 o 
  -1   1  15     3780.00     3763.08    172.97 o 
   1   1  15     6626.02     6361.66    234.26 o 
   3   1  15     3071.17     3067.50    162.01 o 
   5   1  15     2079.11     2179.50    136.63 o 
   7   1  15     1751.03     1864.49    125.60 o 
 -16   2  15       16.65      106.01     30.95 o 
 -14   2  15     1136.65     1048.40     68.77 o 
 -12   2  15     1776.51     1621.95     86.36 o 
 -10   2  15      480.31      628.62     46.26 o 
  -8   2  15      152.63      189.33     25.95 o 
  -6   2  15       37.34       79.88     30.17 o 
  -4   2  15      346.56      553.25     49.86 o 
  -2   2  15      827.36      792.18     87.39 o 
   0   2  15      263.16      334.42     61.23 o 
   2   2  15      990.91     1096.02     91.53 o 
   4   2  15      402.93      528.19     75.95 o 
   6   2  15       59.73      140.23     26.36 o 
 -17   3  15     2931.68     2989.31    175.16 o 
 -15   3  15      898.24     1042.08     97.55 o 
 -13   3  15        8.37       25.46     15.13 o 
 -11   3  15      139.34      215.46     32.08 o 
  -9   3  15     2724.97     2733.82     94.24 o 
  -7   3  15     2893.02     2602.05     91.49 o 
  -5   3  15     1194.71     1109.11     57.55 o 
  -3   3  15      725.72      760.21     56.85 o 
  -1   3  15     2144.05     1953.52    146.75 o 
   1   3  15     6879.09     6942.68    247.35 o 
   3   3  15     3586.45     3313.27    169.01 o 
   5   3  15       76.05      151.44     48.40 o 
   7   3  15      391.77      482.02    103.43 o 
 -16   4  15      166.31      209.48     84.57 o 
 -14   4  15      142.90      257.48     51.97 o 
 -12   4  15      869.80     1021.38     78.14 o 
 -10   4  15     5430.82     5426.98    211.32 o 
  -8   4  15     7346.51     7039.95    163.93 o 
  -6   4  15     1425.72     1443.34     68.49 o 
  -4   4  15       22.35       89.27     21.89 o 
  -2   4  15      136.26      144.88     27.23 o 
   0   4  15        5.08       48.54     34.75 o 
   2   4  15       31.47       65.61     34.34 o 
   4   4  15       85.23      204.41     42.36 o 
   6   4  15      209.03      220.17     69.09 o 
 -15   5  15     1319.28     1376.34    114.32 o 
 -13   5  15     2967.18     2943.10    168.67 o 
 -11   5  15     1347.78     1387.69     87.22 o 
  -9   5  15      243.24      319.39     45.06 o 
  -7   5  15      373.40      388.97     50.82 o 
  -5   5  15     3736.42     3650.76    200.79 o 
  -3   5  15     5028.06     4828.46    156.37 o 
  -1   5  15     1307.15     1215.58     74.82 o 
   1   5  15      473.98      510.32     56.51 o 
   3   5  15      286.16      366.45     48.36 o 
   5   5  15      267.43      470.49    105.33 o 
 -14   6  15     1399.75     1490.18    117.11 o 
 -12   6  15     2627.78     2680.06    164.05 o 
 -10   6  15     4440.53     4234.54    164.20 o 
  -8   6  15     3407.62     3145.08    142.01 o 
  -6   6  15     1184.49     1115.54     75.90 o 
  -4   6  15      656.37      685.43     64.78 o 
  -2   6  15      184.48      216.88     62.79 o 
   0   6  15       25.83       45.03     44.33 o 
   2   6  15       25.57       72.69     35.78 o 
   4   6  15       52.47       71.62     26.15 o 
 -13   7  15     1505.61     1504.16    119.21 o 
 -11   7  15     2061.82     2125.03    187.14 o 
  -9   7  15     1510.20     1477.21     92.99 o 
  -7   7  15     1317.71     1277.28     84.37 o 
  -5   7  15     4120.82     3788.29    224.21 o 
  -3   7  15     2112.86     2030.01    104.29 o 
  -1   7  15       81.39      148.08     22.20 o 
   1   7  15      234.95      297.11     76.28 o 
   3   7  15      222.85      239.42     63.87 o 
 -10   8  15     1705.36     1609.65    125.75 o 
  -8   8  15     1255.83     1308.44     88.64 o 
  -6   8  15      555.02      525.59     63.53 o 
  -4   8  15      624.10      688.12     72.52 o 
  -2   8  15      511.10      571.66     63.75 o 
   0   8  15        0.36       35.36     32.15 o 
  -5   9  15     1300.42     1175.54     85.29 o 
 -16   0  16     3579.68     3942.09    272.19 o 
 -14   0  16    11292.96    11629.15    470.26 o 
 -12   0  16     3242.04     3250.82    148.38 o 
 -10   0  16     1071.86     1181.77     80.25 o 
  -8   0  16      361.94      520.58     43.90 o 
  -6   0  16     5913.62     4842.56    270.29 o 
  -4   0  16      992.69     1016.45    124.47 o 
  -2   0  16      482.85      650.75    117.14 o 
   0   0  16       83.62       63.53     34.34 o 
   2   0  16      692.20      636.90    122.71 o 
   4   0  16     2422.56     2422.57    208.79 o 
   6   0  16     4706.38     4949.26    313.60 o 
 -17   1  16      165.22      410.86    107.44 o 
 -15   1  16        6.45       38.81     15.46 o 
 -13   1  16      322.61      336.88     52.68 o 
 -11   1  16       20.07       55.31     32.28 o 
  -9   1  16      895.78      919.49     63.09 o 
  -7   1  16     1667.11     1522.79     79.55 o 
  -5   1  16     4376.92     4452.83    343.94 o 
  -3   1  16      803.44     1066.54     89.22 o 
  -1   1  16      303.70      390.88     68.20 o 
   1   1  16        7.63      104.01     32.09 o 
   3   1  16       44.52      109.94     27.59 o 
   5   1  16       51.86      140.21     31.37 o 
   7   1  16       44.89      145.12     29.99 o 
 -16   2  16     2603.29     2801.66    160.36 o 
 -14   2  16     1132.90     1242.03     75.19 o 
 -12   2  16      621.23      631.19     53.60 o 
 -10   2  16     2634.85     2422.83     87.99 o 
  -8   2  16     2352.57     2150.01    180.42 o 
  -6   2  16       52.36      102.83     20.11 o 
  -4   2  16       46.14       58.04     33.72 o 
  -2   2  16      202.26      305.56     61.10 o 
   0   2  16     3141.01     2999.84    160.08 o 
   2   2  16     4579.61     4380.20    201.01 o 
   4   2  16     1540.43     1518.70    113.72 o 
   6   2  16     1215.48     1178.21    128.75 o 
 -15   3  16       27.28       91.34     22.55 o 
 -13   3  16       65.65      129.19     29.13 o 
 -11   3  16     1334.36     1332.61     79.56 o 
  -9   3  16     3189.21     3257.46    106.18 o 
  -7   3  16     2948.23     2791.99     96.92 o 
  -5   3  16      449.29      484.08     55.98 o 
  -3   3  16      243.38      278.75     57.73 o 
  -1   3  16      764.31      786.44     92.59 o 
   1   3  16      266.60      285.46     56.75 o 
   3   3  16      832.96     1083.79     98.02 o 
   5   3  16       82.68      186.91     60.13 o 
 -16   4  16     4110.17     4130.74    210.42 o 
 -14   4  16     1237.43     1425.13    111.18 o 
 -12   4  16      899.82      863.11     71.51 o 
 -10   4  16     4067.53     3636.40    141.76 o 
  -8   4  16     2951.62     2814.81    100.82 o 
  -6   4  16      794.26      621.39     48.32 o 
  -4   4  16       76.53       83.18     21.03 o 
  -2   4  16     1815.27     1751.51    118.67 o 
   0   4  16     1885.01     1839.52    155.31 o 
   2   4  16     3663.93     3522.02    179.64 o 
   4   4  16     6337.07     6654.26    459.74 o 
 -15   5  16      498.62      604.59     79.49 o 
 -13   5  16        0.51      105.25     28.03 o 
 -11   5  16      304.46      379.10     51.30 o 
  -9   5  16     3043.57     3188.42    135.53 o 
  -7   5  16     1620.33     1526.36     88.64 o 
  -5   5  16      675.65      654.24     55.20 o 
  -3   5  16      621.43      658.25     63.68 o 
  -1   5  16      596.88      648.72     58.96 o 
   1   5  16      874.42     1083.66     96.67 o 
   3   5  16      958.93     1014.84    191.06 o 
 -14   6  16     1994.88     1982.93    138.41 o 
 -12   6  16     1777.35     1649.87    101.38 o 
 -10   6  16      309.44      336.56     62.53 o 
  -8   6  16      124.20      159.94     25.28 o 
  -6   6  16     1612.00     1440.76     88.00 o 
  -4   6  16     5839.43     6008.16    190.71 o 
  -2   6  16     2175.80     2195.20    110.30 o 
   0   6  16      189.31      205.35     38.31 o 
   2   6  16       24.63       92.03     17.12 o 
 -11   7  16      502.82      535.92     82.39 o 
  -9   7  16      361.87      389.81     51.61 o 
  -7   7  16      223.70      317.21     45.80 o 
  -5   7  16     1605.41     1518.85    117.30 o 
  -3   7  16     2478.94     2415.44    157.27 o 
  -1   7  16       50.66      114.21     29.63 o 
   1   7  16        8.40       91.47     33.73 o 
  -8   8  16     2498.98     2665.08    131.50 o 
  -6   8  16       35.66      121.06     18.25 o 
  -4   8  16      698.63      745.46     67.61 o 
  -2   8  16      387.70      487.67     62.11 o 
 -17   1  17     2177.01     2365.28    208.93 o 
 -15   1  17     3505.36     3842.71    266.08 o 
 -13   1  17     3729.79     3498.50    166.07 o 
 -11   1  17     1681.46     1715.35     86.38 o 
  -9   1  17     2690.23     2738.55    130.05 o 
  -7   1  17     3223.47     3043.69    157.88 o 
  -5   1  17      920.62     1079.71    107.49 o 
  -3   1  17       79.14      100.25     34.89 o 
  -1   1  17      135.41      129.33     37.96 o 
   1   1  17      439.01      469.60     75.27 o 
   3   1  17      824.22      911.84    104.00 o 
   5   1  17     1316.01     1332.42    104.71 o 
 -16   2  17       48.73      104.51     22.50 o 
 -14   2  17      280.15      451.20     64.31 o 
 -12   2  17        4.08       60.23     19.42 o 
 -10   2  17      780.94      902.56     63.86 o 
  -8   2  17      319.48      304.34     41.49 o 
  -6   2  17      667.20      787.30     64.31 o 
  -4   2  17     3237.92     2996.65    124.38 o 
  -2   2  17      534.84      506.75     75.77 o 
   0   2  17       24.80       90.91     46.49 o 
   2   2  17      440.16      533.91     80.75 o 
   4   2  17      171.23      255.75     46.35 o 
 -15   3  17      745.32      919.84     74.16 o 
 -13   3  17     1030.77     1018.59     71.27 o 
 -11   3  17     2101.55     2027.56     99.43 o 
  -9   3  17     4959.79     4991.89    274.43 o 
  -7   3  17     1470.42     1428.41    106.15 o 
  -5   3  17       68.26      123.09     43.61 o 
  -3   3  17      223.65      285.32     53.00 o 
  -1   3  17     1284.43     1408.21    110.04 o 
   1   3  17     2743.37     2710.90    274.30 o 
   3   3  17      225.73      298.07     52.62 o 
   5   3  17       91.97      222.25     39.76 o 
 -14   4  17     1854.32     2025.64    110.44 o 
 -12   4  17      350.86      494.97    103.46 o 
 -10   4  17     1496.57     1407.94     83.78 o 
  -8   4  17     2305.94     2172.23     88.25 o 
  -6   4  17       70.39       98.47     22.20 o 
  -4   4  17       11.41       56.34     15.39 o 
  -2   4  17     2022.20     1915.00    128.50 o 
   0   4  17     4262.03     4010.93    194.86 o 
   2   4  17     2196.96     2126.72    140.04 o 
   4   4  17       57.48      131.58     27.83 o 
 -13   5  17     2484.50     2204.80    117.68 o 
 -11   5  17      327.19      325.39     44.81 o 
  -9   5  17      174.57      229.57     37.63 o 
  -7   5  17      990.33      967.68     69.58 o 
  -5   5  17     3655.19     3538.58    172.01 o 
  -3   5  17     3316.64     3317.06    171.24 o 
  -1   5  17      877.82      891.76     90.85 o 
   1   5  17      525.79      545.42     80.65 o 
   3   5  17      244.85      294.15     50.79 o 
 -12   6  17        0.28       31.00     18.25 o 
 -10   6  17       36.18       87.68     17.43 o 
  -8   6  17      422.93      493.36     59.99 o 
  -6   6  17     1182.11     1114.34     79.01 o 
  -4   6  17     1788.74     1741.86     84.45 o 
  -2   6  17     1831.11     1806.96    113.49 o 
   0   6  17      875.07      870.35     85.80 o 
   2   6  17      757.91      751.31     74.55 o 
  -9   7  17     1038.75      983.93     73.31 o 
  -7   7  17     2510.15     2466.20    124.12 o 
  -5   7  17     2229.03     2099.34    114.32 o 
  -3   7  17     1277.12     1283.47     82.34 o 
  -1   7  17     1198.17     1217.59     81.10 o 
 -12   0  18     1695.50     1624.73    148.52 o 
 -10   0  18     1498.18     1461.01    144.72 o 
  -8   0  18       63.88      133.30     51.99 o 
  -6   0  18     3171.48     2839.88    217.89 o 
  -4   0  18     2111.96     2001.86    186.12 o 
  -2   0  18      120.12      176.74     68.54 o 
   0   0  18       76.82      104.79     42.22 o 
   2   0  18      752.55      895.08    149.05 o 
   4   0  18      269.93      473.88    100.17 o 
 -15   1  18      267.34      395.28     44.53 o 
 -13   1  18      466.15      558.33     93.26 o 
 -11   1  18      475.42      583.26     66.89 o 
  -9   1  18        5.62       29.20     31.42 o 
  -7   1  18     1770.89     1633.55    113.69 o 
  -5   1  18     1222.80     1136.65     96.20 o 
  -3   1  18     1117.83     1134.85    105.23 o 
  -1   1  18       30.49       48.23     41.94 o 
   1   1  18       32.69      112.79     28.57 o 
   3   1  18      438.87      503.29     81.92 o 
 -16   2  18      765.48      962.96    120.13 o 
 -14   2  18     1448.80     1500.78    105.94 o 
 -12   2  18     2775.96     2872.55    155.63 o 
 -10   2  18     6745.90     7038.37    262.69 o 
  -8   2  18     6567.75     6366.16    189.11 o 
  -6   2  18     1600.80     1615.98    150.42 o 
  -4   2  18     1049.93     1133.95    127.86 o 
  -2   2  18      971.09      961.90    182.91 o 
   0   2  18      769.39      840.80    100.00 o 
   2   2  18      449.50      479.29     74.30 o 
   4   2  18       39.04      151.45     90.88 o 
 -15   3  18       54.04      119.28     95.56 o 
 -13   3  18       47.09      108.56     25.80 o 
 -11   3  18       60.02      170.54     57.96 o 
  -9   3  18       81.45      128.45     42.41 o 
  -7   3  18      310.72      330.81     76.59 o 
  -5   3  18      271.33      278.53     86.02 o 
  -3   3  18     1136.99     1091.08     96.95 o 
  -1   3  18      842.46      960.73     96.21 o 
   1   3  18     2686.48     2756.04    164.76 o 
   3   3  18     2187.61     2207.14    274.91 o 
 -14   4  18     2070.45     1991.55    108.14 o 
 -12   4  18     4227.92     3854.34    152.44 o 
 -10   4  18     2462.57     2348.44    222.37 o 
  -8   4  18     1848.91     1757.49     95.23 o 
  -6   4  18     1126.19     1048.74     81.48 o 
  -4   4  18     5242.00     5009.45    211.64 o 
  -2   4  18     2638.53     2603.92    254.68 o 
   0   4  18     1022.64      987.90     97.71 o 
   2   4  18     3442.04     3048.12    202.75 o 
 -13   5  18      979.84     1120.36     79.66 o 
 -11   5  18       86.08      173.38     28.57 o 
  -9   5  18      276.46      361.16     62.38 o 
  -7   5  18       46.19       97.79     30.41 o 
  -5   5  18       76.83      180.80     31.06 o 
  -3   5  18       36.45       56.46     51.04 o 
  -1   5  18     2281.04     2315.26    147.04 o 
   1   5  18      553.53      676.79     91.01 o 
 -10   6  18        8.89       94.95     17.18 o 
  -8   6  18      537.35      557.64     54.10 o 
  -6   6  18     1830.03     1758.53     97.70 o 
  -4   6  18     1765.87     1683.55     98.62 o 
  -2   6  18      481.24      581.46     83.97 o 
   0   6  18      221.60      308.15     81.85 o 
  -7   7  18       30.78      120.14     21.69 o 
  -5   7  18     1351.10     1368.12     85.19 o 
 -13   1  19     1565.16     1304.75    139.54 o 
 -11   1  19     1358.86     1331.38     97.48 o 
  -9   1  19     7631.43     7714.49    264.92 o 
  -7   1  19     8362.64     8046.04    276.66 o 
  -5   1  19     3845.55     3552.57    181.78 o 
  -3   1  19     1454.30     1194.65    111.93 o 
  -1   1  19        1.47       99.94     32.83 o 
   1   1  19       35.84       97.06     27.56 o 
   3   1  19      406.35      581.71     80.67 o 
 -14   2  19       27.58      165.85     39.78 o 
 -12   2  19        0.85       54.65     53.28 o 
 -10   2  19       31.63      110.14     31.05 o 
  -8   2  19       15.28       26.88     22.99 o 
  -6   2  19       69.82      127.65     36.31 o 
  -4   2  19        0.62        6.86     21.69 o 
  -2   2  19        0.42       55.49     24.31 o 
   0   2  19      268.39      297.85    107.30 o 
   2   2  19      286.77      407.26     65.21 o 
 -13   3  19     1805.68     1985.42    132.47 o 
 -11   3  19     6035.31     6007.61    311.76 o 
  -9   3  19     6541.10     6509.13    245.11 o 
  -7   3  19     1199.73     1242.94     83.52 o 
  -5   3  19      502.33      502.39     61.21 o 
  -3   3  19     2193.54     2203.26    144.81 o 
  -1   3  19     2302.30     2179.73    146.22 o 
   1   3  19      246.34      225.84     48.59 o 
 -12   4  19       34.23       80.18     20.91 o 
 -10   4  19       10.38       13.25     31.08 o 
  -8   4  19        1.36       68.45     23.64 o 
  -6   4  19      139.49      147.33     68.53 o 
  -4   4  19       14.46       81.10     23.12 o 
  -2   4  19      200.10      292.59     54.33 o 
   0   4  19      623.57      713.13     95.35 o 
 -11   5  19      940.71      849.83    101.87 o 
  -9   5  19     1379.49     1282.90    104.99 o 
  -7   5  19     1152.43     1150.32    104.79 o 
  -5   5  19     1124.78     1106.17     78.79 o 
  -3   5  19      903.97      938.56     93.65 o 
  -1   5  19      338.30      401.53     67.60 o 
  -8   6  19       16.02       94.57     19.37 o 
  -6   6  19      193.12      275.49     59.12 o 
  -4   6  19      209.58      289.48     41.28 o 
 -12   0  20       81.14      156.38     38.28 o 
 -10   0  20       54.41       88.10     41.13 o 
  -8   0  20     4225.43     3888.19    269.75 o 
  -6   0  20     7054.01     6877.14    375.50 o 
  -4   0  20     1995.79     1911.99    191.69 o 
  -2   0  20     1880.41     1594.86    181.37 o 
   0   0  20     1676.25     1710.12    180.56 o 
 -13   1  20       48.27       93.39     39.23 o 
 -11   1  20       24.55       32.52     19.27 o 
  -9   1  20      962.23      982.51     95.68 o 
  -7   1  20       21.20       49.00     24.58 o 
  -5   1  20        0.36       18.48     21.85 o 
  -3   1  20      449.49      538.92     92.71 o 
  -1   1  20      603.50      595.63    124.07 o 
   1   1  20        0.21      132.42     22.98 o 
 -12   2  20      910.59     1077.12    132.21 o 
 -10   2  20     1910.36     1914.28    206.15 o 
  -8   2  20     2299.93     2441.03    189.72 o 
  -6   2  20     1702.86     1743.93    127.38 o 
  -4   2  20     2541.64     2432.59    156.88 o 
  -2   2  20     1776.99     1823.68    153.07 o 
   0   2  20      815.94      787.17    100.89 o 
 -13   3  20      408.44      421.15     65.86 o 
 -11   3  20        1.00       59.13     36.45 o 
  -9   3  20       30.04       74.86     16.89 o 
  -7   3  20       12.06       99.34     33.00 o 
  -5   3  20        8.45       14.51     19.40 o 
  -3   3  20      207.42      210.21     45.84 o 
  -1   3  20       32.89      103.21     25.98 o 
 -10   4  20      684.58      774.51     95.47 o 
  -8   4  20     1285.24     1076.87     95.65 o 
  -6   4  20     2493.38     2359.71    361.65 o 
  -4   4  20     2510.97     2768.48    132.37 o 
  -2   4  20      822.24      976.29     95.76 o 
  -9   5  20        0.58       69.21     33.73 o 
  -7   5  20      356.20      472.02     72.04 o 
  -5   5  20      553.19      646.91     71.36 o 
 -11   1  21       20.82       82.44     57.42 o 
  -9   1  21      262.00      318.73     61.86 o 
  -7   1  21      368.09      501.98     83.21 o 
  -5   1  21     1609.45     1462.38    121.58 o 
  -3   1  21     1586.13     1495.78    123.08 o 
  -1   1  21      870.21     1027.34    115.71 o 
 -12   2  21       44.78        8.42     28.91 o 
 -10   2  21      403.02      546.32     83.03 o 
  -8   2  21     1498.12     1540.01    152.52 o 
  -6   2  21       69.61       84.55     32.58 o 
  -4   2  21      444.69      599.55    125.09 o 
  -2   2  21       73.49      189.16     45.71 o 
 -11   3  21      600.20      573.52    119.59 o 
  -9   3  21      220.08      289.43     50.14 o 
  -7   3  21      258.02      275.89     54.28 o 
  -5   3  21     1004.36     1119.45    153.73 o 
  -3   3  21     2479.59     2417.08    289.36 o 
  -8   4  21        0.63       43.89     17.95 o 
  -6   4  21       37.89      134.80     20.03 o 
 -10   0  22     1644.34     1492.50    161.41 o 
  -8   0  22     4251.59     3806.06    281.97 o 
  -6   0  22      161.53      220.85     81.85 o 
  -9   1  22       16.94       26.53     19.73 o 
  -7   1  22       71.92       93.98     29.86 o 
  -5   1  22       17.52       60.86     29.24 o 
  -8   2  22       23.06       45.14     22.67 o 
                                                 
